# Supplementary material for: 2,9-Dimethyl-1,10-phenanthrolin-1-ium 2,4,5-tri­carb­oxy­benzoate monohydrate
Source: Acta Crystallogr Sect E Struct Rep Online. 2013 Nov 16;69(Pt 12):o1782–3. doi: 10.1107/S1600536813030857 (PMC3885051; doi:10.1107/S1600536813030857)
Supplement: Supplementary file 1 [file e-69-o1782-sup1.cif]

##############################################################################
#                                                                            #
# This CIF contains the data in a paper accepted for publication in          #
# Acta Crystallographica Section E. It conforms to the requirements of       #
# Notes for Authors for Acta Crystallographica Section E, and has been       #
# peer reviewed under the auspices of the IUCr Commission on Journals.       #
#                                                                            #
# Full details of the Crystallographic Information File format               #
# are given in the paper "The Crystallographic Information File (CIF):       #
# a New Standard Archive File for Crystallography" by S. R. Hall, F. H.      #
# Allen and I. D. Brown [Acta Cryst. (1991), A47, 655-685].                  #
#                                                                            #
# The current version of the core CIF dictionary is obtainable from          #
# ftp://ftp.iucr.org/pub/cif_core.dic.                                       #
#                                                                            #
# Software is freely available for graphical display of the structure(s)     #
# in this CIF. For information consult the CIF software page                 #
# http://www.iucr.org/resources/cif/software.                                #
#                                                                            #
# This file may be used for bona fide research purposes within the           #
# scientific community so long as proper attribution is given to the journal # 
# article from which it was obtained.                                        #
#                                                                            #
##############################################################################
data_global
_audit_creation_method     'from SHELXL97 CIF and IUCr SHELXL97-template'
_journal_date_recd_electronic     2013-10-11
_journal_date_accepted     2013-11-10
_journal_name_full     'Acta Crystallographica, Section E'
_journal_year     2013
_journal_volume     69
_journal_issue     12
_journal_page_first     o1782
_journal_page_last     o1783
_journal_paper_category     QO
_journal_paper_doi     10.1107/S1600536813030857
_journal_coeditor_code     LH5664
_publ_contact_author_name     'Dr Kai-Long Zhong'
_publ_contact_author_address
;
Department of Applied Chemistry
Nanjing College of Chemical Technology
Nanjing 210048, People's Republic of China
;
_publ_contact_author_email     'zklong76@163.com'
_publ_contact_author_fax     '+86-025-58370621'
_publ_contact_author_phone     '+86-025-58371642'
_publ_section_title
;
2,9-Dimethyl-1,10-phenanthrolin-1-ium 2,4,5-tricarboxybenzoate monohydrate
;
loop_
    _publ_author_name
    _publ_author_address
    'Kai-Long Zhong'
;
Department of Applied Chemistry
Nanjing College of Chemical Technology
Nanjing 210048, People's Republic of China
;
data_I
_audit_creation_method     SHELXL-
_database_code_depnum_ccdc_archive     'CCDC 971237'
_chemical_name_systematic
;
2,9-Dimethyl-1,10-phenanthrolin-1-ium 2,4,5-tricarboxybenzoate monohydrate
;
_chemical_name_common     ?
_chemical_formula_moiety     'C14 H13 N2 +, C10 H5 O8 -, H2 O'
_chemical_formula_sum     'C24 H20 N2 O9'
_chemical_formula_weight     480.42
_chemical_melting_point     ?
_symmetry_cell_setting     orthorhombic
_symmetry_space_group_name_H-M     'P b c a'
_symmetry_space_group_name_Hall     '-P 2ac 2ab'
loop_
    _symmetry_equiv_pos_as_xyz
    'x, y, z'
    '-x+1/2, -y, z+1/2'
    'x+1/2, -y+1/2, -z'
    '-x, y+1/2, -z+1/2'
    '-x, -y, -z'
    'x-1/2, y, -z-1/2'
    '-x-1/2, y-1/2, z'
    'x, -y-1/2, z-1/2'
_cell_length_a     7.1135(8)
_cell_length_b     19.4512(11)
_cell_length_c     30.800(2)
_cell_angle_alpha     90.00
_cell_angle_beta     90.00
_cell_angle_gamma     90.00
_cell_volume     4261.7(6)
_cell_formula_units_Z     8
_cell_measurement_reflns_used     2016
_cell_measurement_theta_min     3.3610
_cell_measurement_theta_max     25.9570
_cell_measurement_temperature     223.15
_exptl_crystal_description     block
_exptl_crystal_colour     colourless
_exptl_crystal_size_max     0.35
_exptl_crystal_size_mid     0.20
_exptl_crystal_size_min     0.15
_exptl_crystal_density_diffrn     1.498
_exptl_crystal_density_meas     ?
_exptl_crystal_density_method     'not measured'
_exptl_crystal_F_000     2000
_exptl_absorpt_coefficient_mu     0.116
_exptl_absorpt_correction_type     multi-scan
_exptl_absorpt_process_details     '(<i>REQAB</i>; Jacobson, 1998)'
_exptl_absorpt_correction_T_min     0.46781
_exptl_absorpt_correction_T_max     1.00000
_exptl_special_details
;
;
_diffrn_ambient_temperature     223.15
_diffrn_radiation_type     MoK\a
_diffrn_radiation_wavelength     0.71073
_diffrn_radiation_source     'fine-focus sealed tube'
_diffrn_radiation_monochromator     'Graphite Monochromator'
_diffrn_measurement_device_type     'Rigaku Mercury CCD'
_diffrn_measurement_method     '\w scans'
_diffrn_detector_area_resol_mean     28.5714
_diffrn_reflns_number     19580
_diffrn_reflns_av_R_equivalents     0.1725
_diffrn_reflns_av_sigmaI/netI     0.1007
_diffrn_reflns_theta_min     2.88
_diffrn_reflns_theta_max     26.37
_diffrn_reflns_theta_full     26.37
_diffrn_measured_fraction_theta_max     0.999
_diffrn_measured_fraction_theta_full     0.999
_diffrn_reflns_limit_h_min     -8
_diffrn_reflns_limit_h_max     7
_diffrn_reflns_limit_k_min     -24
_diffrn_reflns_limit_k_max     23
_diffrn_reflns_limit_l_min     -38
_diffrn_reflns_limit_l_max     30
_diffrn_standards_number     0
_diffrn_standards_interval_count     .
_diffrn_standards_interval_time     .
_diffrn_standards_decay_%     ?
_refine_special_details
;
Refinement of <i>F</i>^2^ against ALL reflections. The weighted <i>R</i>-factor
<i>wR</i> and goodness of fit <i>S</i> are based on <i>F</i>^2^, conventional
<i>R</i>-factors <i>R</i> are based on <i>F</i>, with <i>F</i> set to zero for
negative <i>F</i>^2^. The threshold expression of <i>F</i>^2^ >
\s(<i>F</i>^2^) is used only for calculating <i>R</i>-factors(gt) <i>etc</i>.
and is not relevant to the choice of reflections for refinement.
<i>R</i>-factors based on <i>F</i>^2^ are statistically about twice as large
as those based on <i>F</i>, and <i>R</i>- factors based on ALL data will be
even larger.
;
_reflns_number_total     4346
_reflns_number_gt     2278
_reflns_threshold_expression     I>2\s(I)
_refine_ls_structure_factor_coef     Fsqd
_refine_ls_matrix_type     full
_refine_ls_R_factor_all     0.1489
_refine_ls_R_factor_gt     0.0881
_refine_ls_wR_factor_gt     0.2192
_refine_ls_wR_factor_ref     0.2719
_refine_ls_goodness_of_fit_ref     1.001
_refine_ls_restrained_S_all     1.001
_refine_ls_number_reflns     4346
_refine_ls_number_parameters     316
_refine_ls_number_restraints     3
_refine_ls_hydrogen_treatment     constr
_refine_ls_weighting_scheme     calc
_refine_ls_weighting_details
                 'calc w=1/[\s^2^(Fo^2^)+(0.1341P)^2^] where P=(Fo^2^+2Fc^2^)/3'
_atom_sites_solution_hydrogens     geom
_atom_sites_solution_primary     direct
_atom_sites_solution_secondary     difmap
_refine_ls_shift/su_max     0.000
_refine_ls_shift/su_mean     0.000
_refine_diff_density_max     0.368
_refine_diff_density_min     -0.404
_refine_ls_extinction_method     none
_refine_ls_extinction_coef     ?
loop_
    _atom_type_symbol
    _atom_type_description
    _atom_type_scat_dispersion_real
    _atom_type_scat_dispersion_imag
    _atom_type_scat_source
    'C' 'C' 0.0033 0.0016
                         'International Tables Vol C Tables 4.2.6.8 and 6.1.1.4'
    'H' 'H' 0.0000 0.0000
                         'International Tables Vol C Tables 4.2.6.8 and 6.1.1.4'
    'N' 'N' 0.0061 0.0033
                         'International Tables Vol C Tables 4.2.6.8 and 6.1.1.4'
    'O' 'O' 0.0106 0.0060
                         'International Tables Vol C Tables 4.2.6.8 and 6.1.1.4'
_computing_data_collection     'CrystalClear (Rigaku, 2007)'
_computing_cell_refinement     'CrystalClear (Rigaku, 2007)'
_computing_data_reduction     'CrystalClear (Rigaku, 2007)'
_computing_structure_solution     'SHELXS97 (Sheldrick, 2008)'
_computing_structure_refinement     'SHELXL97 (Sheldrick, 2008)'
_computing_molecular_graphics
;
SHELXTL (Sheldrick, 2008), PLATON (Spek, 2009) and
Mercury (Macrae et al., 2008)
;
_computing_publication_material     'SHELXTL (Sheldrick, 2008)'
loop_
    _atom_site_type_symbol
    _atom_site_label
    _atom_site_fract_x
    _atom_site_fract_y
    _atom_site_fract_z
    _atom_site_U_iso_or_equiv
    _atom_site_adp_type
    _atom_site_calc_flag
    _atom_site_refinement_flags
    _atom_site_occupancy
    _atom_site_symmetry_multiplicity
    _atom_site_disorder_assembly
    _atom_site_disorder_group
    O O1 0.2749(5) 0.08753(12) 0.04898(9) 0.0620(10) Uani d . 1 1 . .
    O O1W 0.9045(6) 0.17263(15) 0.15048(10) 0.0773(11) Uani d D 1 1 . .
    H H1WA 0.8321 0.1863 0.1316 0.116 Uiso d RD 1 1 . .
    H H1WB 0.9732 0.2039 0.1586 0.116 Uiso d RD 1 1 . .
    O O2 0.1964(5) 0.09431(13) -0.01923(9) 0.0687(11) Uani d . 1 1 . .
    H H2 0.1669 0.1239 -0.0369 0.103 Uiso calc R 1 1 . .
    O O3 0.1453(4) 0.18081(12) -0.07332(9) 0.0514(8) Uani d . 1 1 . .
    O O4 0.1828(5) 0.29265(13) -0.08131(10) 0.0607(9) Uani d . 1 1 . .
    O O5 0.1946(5) 0.45577(12) 0.02561(9) 0.0710(11) Uani d . 1 1 . .
    H H5 0.1941 0.4958 0.0340 0.106 Uiso calc R 1 1 . .
    O O6 0.1961(6) 0.43455(14) 0.09547(10) 0.0814(12) Uani d . 1 1 . .
    O O7 0.1129(5) 0.29909(14) 0.15299(9) 0.0570(9) Uani d . 1 1 . .
    O O8 0.4094(5) 0.32175(13) 0.13965(9) 0.0526(8) Uani d . 1 1 . .
    H H8 0.4812 0.3203 0.1189 0.079 Uiso calc R 1 1 . .
    N N1 0.3348(5) 0.04067(14) 0.32309(11) 0.0418(8) Uani d . 1 1 . .
    H H1A 0.3756 0.0820 0.3261 0.050 Uiso calc R 1 1 . .
    N N2 0.4269(5) 0.12165(13) 0.25335(10) 0.0387(8) Uani d . 1 1 . .
    C C1 0.2968(6) 0.0044(2) 0.35906(14) 0.0505(11) Uani d . 1 1 . .
    C C2 0.2298(6) -0.0628(2) 0.35368(16) 0.0565(12) Uani d . 1 1 . .
    H H2B 0.2018 -0.0892 0.3780 0.068 Uiso calc R 1 1 . .
    C C3 0.2051(6) -0.0901(2) 0.31345(16) 0.0540(12) Uani d . 1 1 . .
    H H3A 0.1608 -0.1348 0.3107 0.065 Uiso calc R 1 1 . .
    C C4 0.2457(6) -0.05151(18) 0.27592(15) 0.0464(10) Uani d . 1 1 . .
    C C5 0.2205(6) -0.07699(19) 0.23280(16) 0.0510(11) Uani d . 1 1 . .
    H H5A 0.1792 -0.1218 0.2285 0.061 Uiso calc R 1 1 . .
    C C6 0.2559(6) -0.0366(2) 0.19861(16) 0.0498(11) Uani d . 1 1 . .
    H H6A 0.2354 -0.0539 0.1709 0.060 Uiso calc R 1 1 . .
    C C7 0.3240(6) 0.03194(17) 0.20314(13) 0.0403(9) Uani d . 1 1 . .
    C C8 0.3644(6) 0.0762(2) 0.16851(14) 0.0488(10) Uani d . 1 1 . .
    H H8A 0.3421 0.0621 0.1401 0.059 Uiso calc R 1 1 . .
    C C9 0.4360(6) 0.13951(19) 0.17649(13) 0.0473(10) Uani d . 1 1 . .
    H H9A 0.4648 0.1686 0.1535 0.057 Uiso calc R 1 1 . .
    C C10 0.4672(6) 0.16161(16) 0.21950(12) 0.0416(10) Uani d . 1 1 . .
    C C11 0.3565(5) 0.05828(17) 0.24523(12) 0.0382(9) Uani d . 1 1 . .
    C C12 0.3122(5) 0.01557(17) 0.28188(13) 0.0397(10) Uani d . 1 1 . .
    C C13 0.3258(8) 0.0376(2) 0.40228(16) 0.0716(15) Uani d . 1 1 . .
    H H13A 0.3728 0.0834 0.3982 0.107 Uiso calc R 1 1 . .
    H H13B 0.4149 0.0113 0.4188 0.107 Uiso calc R 1 1 . .
    H H13C 0.2084 0.0394 0.4176 0.107 Uiso calc R 1 1 . .
    C C14 0.5500(6) 0.23092(17) 0.22864(14) 0.0505(11) Uani d . 1 1 . .
    H H14A 0.5598 0.2375 0.2595 0.076 Uiso calc R 1 1 . .
    H H14B 0.4706 0.2659 0.2165 0.076 Uiso calc R 1 1 . .
    H H14C 0.6728 0.2338 0.2158 0.076 Uiso calc R 1 1 . .
    C C28 0.2079(5) 0.20013(15) 0.02367(12) 0.0357(9) Uani d . 1 1 . .
    C C29 0.1912(5) 0.25062(16) -0.00893(13) 0.0350(9) Uani d . 1 1 . .
    C C30 0.1867(5) 0.31977(17) 0.00395(12) 0.0378(9) Uani d . 1 1 . .
    H H30A 0.1756 0.3535 -0.0173 0.045 Uiso calc R 1 1 . .
    C C31 0.1979(5) 0.33993(16) 0.04710(12) 0.0376(9) Uani d . 1 1 . .
    C C32 0.2144(6) 0.28974(16) 0.07952(12) 0.0389(10) Uani d . 1 1 . .
    C C33 0.2186(6) 0.22157(17) 0.06673(12) 0.0394(9) Uani d . 1 1 . .
    H H33A 0.2291 0.1881 0.0881 0.047 Uiso calc R 1 1 . .
    C C34 0.2288(7) 0.12280(18) 0.01805(14) 0.0471(11) Uani d . 1 1 . .
    C C35 0.1756(6) 0.24134(18) -0.05812(13) 0.0411(10) Uani d . 1 1 . .
    C C36 0.1967(6) 0.41454(17) 0.05910(13) 0.0457(11) Uani d . 1 1 . .
    C C37 0.2376(7) 0.30587(16) 0.12675(13) 0.0428(10) Uani d . 1 1 . .
loop_
    _atom_site_aniso_label
    _atom_site_aniso_U_11
    _atom_site_aniso_U_22
    _atom_site_aniso_U_33
    _atom_site_aniso_U_12
    _atom_site_aniso_U_13
    _atom_site_aniso_U_23
    O1 0.119(3) 0.0212(13) 0.0460(18) 0.0077(14) -0.0028(17) -0.0004(12)
    O1W 0.107(3) 0.066(2) 0.058(2) -0.0367(18) -0.023(2) 0.0200(15)
    O2 0.131(3) 0.0301(14) 0.0452(18) 0.0046(16) -0.0161(18) -0.0095(13)
    O3 0.077(2) 0.0359(14) 0.0416(17) 0.0044(13) -0.0108(15) -0.0086(12)
    O4 0.095(3) 0.0408(16) 0.0464(18) -0.0027(14) -0.0044(17) 0.0012(14)
    O5 0.149(4) 0.0180(13) 0.0458(19) -0.0050(15) -0.0022(19) 0.0033(12)
    O6 0.171(4) 0.0306(15) 0.0427(19) 0.0046(17) 0.000(2) -0.0069(14)
    O7 0.075(2) 0.0492(17) 0.0465(18) -0.0069(14) 0.0186(17) -0.0076(13)
    O8 0.072(2) 0.0489(15) 0.0371(16) -0.0054(14) -0.0002(15) -0.0068(12)
    N1 0.054(2) 0.0278(15) 0.044(2) 0.0022(14) 0.0008(16) 0.0035(14)
    N2 0.048(2) 0.0261(14) 0.0421(19) 0.0036(13) -0.0007(16) 0.0003(13)
    C1 0.057(3) 0.042(2) 0.053(3) 0.0034(19) -0.001(2) 0.0130(19)
    C2 0.059(3) 0.040(2) 0.071(3) 0.005(2) 0.006(3) 0.022(2)
    C3 0.052(3) 0.033(2) 0.078(3) 0.0028(18) 0.009(2) 0.009(2)
    C4 0.043(2) 0.0283(18) 0.068(3) 0.0023(16) 0.001(2) 0.0029(19)
    C5 0.046(3) 0.030(2) 0.077(3) -0.0055(17) -0.003(2) -0.014(2)
    C6 0.051(3) 0.043(2) 0.056(3) 0.0024(19) -0.001(2) -0.016(2)
    C7 0.045(2) 0.0305(19) 0.045(2) 0.0050(15) -0.0001(19) -0.0067(17)
    C8 0.054(3) 0.053(2) 0.039(2) 0.008(2) -0.002(2) -0.0088(19)
    C9 0.056(3) 0.043(2) 0.044(2) 0.0074(19) 0.005(2) 0.0094(18)
    C10 0.049(3) 0.0318(17) 0.044(2) 0.0032(16) -0.0029(19) 0.0021(16)
    C11 0.042(2) 0.0335(18) 0.039(2) 0.0060(16) 0.0018(18) -0.0017(16)
    C12 0.040(2) 0.0285(18) 0.051(3) 0.0043(15) -0.0003(19) -0.0022(17)
    C13 0.109(5) 0.058(3) 0.048(3) 0.000(3) -0.002(3) 0.015(2)
    C14 0.066(3) 0.034(2) 0.052(3) -0.0008(19) 0.004(2) 0.0064(18)
    C28 0.047(2) 0.0222(17) 0.038(2) -0.0023(14) -0.0021(17) -0.0018(15)
    C29 0.041(2) 0.0259(17) 0.038(2) -0.0004(15) 0.0001(17) -0.0025(15)
    C30 0.051(3) 0.0236(17) 0.039(2) -0.0029(16) -0.0039(18) 0.0019(15)
    C31 0.051(3) 0.0217(16) 0.040(2) 0.0003(15) 0.0012(18) -0.0030(15)
    C32 0.057(3) 0.0230(17) 0.037(2) -0.0001(15) 0.0026(18) -0.0014(15)
    C33 0.056(3) 0.0260(17) 0.036(2) -0.0019(16) 0.0024(19) 0.0029(15)
    C34 0.071(3) 0.0235(18) 0.047(2) -0.0011(17) 0.007(2) -0.0012(18)
    C35 0.050(3) 0.033(2) 0.040(2) 0.0016(16) -0.0026(19) -0.0037(17)
    C36 0.074(3) 0.0215(18) 0.041(2) 0.0029(17) 0.005(2) -0.0009(17)
    C37 0.070(3) 0.0175(16) 0.041(2) -0.0042(17) -0.002(2) -0.0005(16)
_geom_special_details
;
All e.s.d.'s (except the e.s.d. in the dihedral angle between two l.s. planes)
are estimated using the full covariance matrix. The cell e.s.d.'s are taken
into account individually in the estimation of e.s.d.'s in distances, angles
and torsion angles; correlations between e.s.d.'s in cell parameters are only
used when they are defined by crystal symmetry. An approximate (isotropic)
treatment of cell e.s.d.'s is used for estimating e.s.d.'s involving l.s.
planes.
;
loop_
    _geom_bond_atom_site_label_1
    _geom_bond_atom_site_label_2
    _geom_bond_site_symmetry_2
    _geom_bond_distance
    _geom_bond_publ_flag
    O1 C34 . 1.219(5) ?
    O1W H1WA . 0.8199 ?
    O1W H1WB . 0.8200 ?
    O2 C34 . 1.296(5) ?
    O2 H2 . 0.8200 ?
    O3 C35 . 1.285(4) ?
    O4 C35 . 1.228(5) ?
    O5 C36 . 1.307(5) ?
    O5 H5 . 0.8200 ?
    O6 C36 . 1.186(5) ?
    O7 C37 . 1.208(5) ?
    O8 C37 . 1.321(5) ?
    O8 H8 . 0.8200 ?
    N1 C1 . 1.341(5) ?
    N1 C12 . 1.369(5) ?
    N1 H1A . 0.8600 ?
    N2 C10 . 1.331(4) ?
    N2 C11 . 1.354(5) ?
    C1 C2 . 1.401(6) ?
    C1 C13 . 1.494(6) ?
    C2 C3 . 1.359(6) ?
    C2 H2B . 0.9300 ?
    C3 C4 . 1.408(6) ?
    C3 H3A . 0.9300 ?
    C4 C12 . 1.400(5) ?
    C4 C5 . 1.429(6) ?
    C5 C6 . 1.337(6) ?
    C5 H5A . 0.9300 ?
    C6 C7 . 1.426(5) ?
    C6 H6A . 0.9300 ?
    C7 C8 . 1.400(6) ?
    C7 C11 . 1.413(5) ?
    C8 C9 . 1.356(5) ?
    C8 H8A . 0.9300 ?
    C9 C10 . 1.410(5) ?
    C9 H9A . 0.9300 ?
    C10 C14 . 1.498(5) ?
    C11 C12 . 1.436(5) ?
    C13 H13A . 0.9600 ?
    C13 H13B . 0.9600 ?
    C13 H13C . 0.9600 ?
    C14 H14A . 0.9600 ?
    C14 H14B . 0.9600 ?
    C14 H14C . 0.9600 ?
    C28 C33 . 1.392(5) ?
    C28 C29 . 1.409(5) ?
    C28 C34 . 1.521(5) ?
    C29 C30 . 1.403(5) ?
    C29 C35 . 1.530(6) ?
    C30 C31 . 1.388(5) ?
    C30 H30A . 0.9300 ?
    C31 C32 . 1.402(5) ?
    C31 C36 . 1.498(5) ?
    C32 C33 . 1.384(5) ?
    C32 C37 . 1.497(5) ?
    C33 H33A . 0.9300 ?
loop_
    _geom_angle_atom_site_label_1
    _geom_angle_atom_site_label_2
    _geom_angle_atom_site_label_3
    _geom_angle_site_symmetry_1
    _geom_angle_site_symmetry_3
    _geom_angle
    _geom_angle_publ_flag
    H1WA O1W H1WB . . 110.5 ?
    C34 O2 H2 . . 109.5 ?
    C36 O5 H5 . . 109.5 ?
    C37 O8 H8 . . 109.5 ?
    C1 N1 C12 . . 123.7(3) n
    C1 N1 H1A . . 118.2 ?
    C12 N1 H1A . . 118.2 ?
    C10 N2 C11 . . 117.8(3) n
    N1 C1 C2 . . 117.5(4) ?
    N1 C1 C13 . . 118.7(4) ?
    C2 C1 C13 . . 123.8(4) ?
    C3 C2 C1 . . 121.0(4) ?
    C3 C2 H2B . . 119.5 ?
    C1 C2 H2B . . 119.5 ?
    C2 C3 C4 . . 121.0(4) ?
    C2 C3 H3A . . 119.5 ?
    C4 C3 H3A . . 119.5 ?
    C12 C4 C3 . . 117.3(4) ?
    C12 C4 C5 . . 119.2(4) ?
    C3 C4 C5 . . 123.6(4) ?
    C6 C5 C4 . . 120.3(3) ?
    C6 C5 H5A . . 119.8 ?
    C4 C5 H5A . . 119.8 ?
    C5 C6 C7 . . 122.4(4) ?
    C5 C6 H6A . . 118.8 ?
    C7 C6 H6A . . 118.8 ?
    C8 C7 C11 . . 116.3(3) ?
    C8 C7 C6 . . 124.7(4) ?
    C11 C7 C6 . . 119.0(4) ?
    C9 C8 C7 . . 119.8(4) ?
    C9 C8 H8A . . 120.1 ?
    C7 C8 H8A . . 120.1 ?
    C8 C9 C10 . . 120.4(4) ?
    C8 C9 H9A . . 119.8 ?
    C10 C9 H9A . . 119.8 ?
    N2 C10 C9 . . 121.6(3) ?
    N2 C10 C14 . . 117.6(3) ?
    C9 C10 C14 . . 120.8(3) ?
    N2 C11 C7 . . 124.1(3) ?
    N2 C11 C12 . . 117.6(3) ?
    C7 C11 C12 . . 118.4(3) ?
    N1 C12 C4 . . 119.6(3) ?
    N1 C12 C11 . . 119.8(3) ?
    C4 C12 C11 . . 120.7(4) ?
    C1 C13 H13A . . 109.5 ?
    C1 C13 H13B . . 109.5 ?
    H13A C13 H13B . . 109.5 ?
    C1 C13 H13C . . 109.5 ?
    H13A C13 H13C . . 109.5 ?
    H13B C13 H13C . . 109.5 ?
    C10 C14 H14A . . 109.5 ?
    C10 C14 H14B . . 109.5 ?
    H14A C14 H14B . . 109.5 ?
    C10 C14 H14C . . 109.5 ?
    H14A C14 H14C . . 109.5 ?
    H14B C14 H14C . . 109.5 ?
    C33 C28 C29 . . 118.3(3) ?
    C33 C28 C34 . . 113.5(3) ?
    C29 C28 C34 . . 128.0(3) ?
    C30 C29 C28 . . 118.0(3) ?
    C30 C29 C35 . . 113.0(3) ?
    C28 C29 C35 . . 129.0(3) ?
    C31 C30 C29 . . 122.7(3) ?
    C31 C30 H30A . . 118.6 ?
    C29 C30 H30A . . 118.6 ?
    C30 C31 C32 . . 119.4(3) ?
    C30 C31 C36 . . 120.7(3) ?
    C32 C31 C36 . . 120.0(3) ?
    C33 C32 C31 . . 117.8(3) ?
    C33 C32 C37 . . 118.4(3) ?
    C31 C32 C37 . . 123.7(3) ?
    C32 C33 C28 . . 123.9(3) ?
    C32 C33 H33A . . 118.1 ?
    C28 C33 H33A . . 118.1 ?
    O1 C34 O2 . . 120.0(3) ?
    O1 C34 C28 . . 119.6(3) ?
    O2 C34 C28 . . 120.4(3) ?
    O4 C35 O3 . . 122.7(4) ?
    O4 C35 C29 . . 118.5(3) ?
    O3 C35 C29 . . 118.7(3) ?
    O6 C36 O5 . . 123.0(3) ?
    O6 C36 C31 . . 123.4(3) ?
    O5 C36 C31 . . 113.6(3) ?
    O7 C37 O8 . . 120.2(4) ?
    O7 C37 C32 . . 123.1(4) ?
    O8 C37 C32 . . 116.3(4) ?
loop_
    _geom_torsion_atom_site_label_1
    _geom_torsion_atom_site_label_2
    _geom_torsion_atom_site_label_3
    _geom_torsion_atom_site_label_4
    _geom_torsion_site_symmetry_1
    _geom_torsion_site_symmetry_2
    _geom_torsion_site_symmetry_3
    _geom_torsion_site_symmetry_4
    _geom_torsion
    _geom_torsion_publ_flag
    C12 N1 C1 C2 . . . . -0.2(6) ?
    C12 N1 C1 C13 . . . . -179.6(4) ?
    N1 C1 C2 C3 . . . . 0.2(7) ?
    C13 C1 C2 C3 . . . . 179.6(4) ?
    C1 C2 C3 C4 . . . . -0.2(7) ?
    C2 C3 C4 C12 . . . . 0.1(6) ?
    C2 C3 C4 C5 . . . . -179.2(4) ?
    C12 C4 C5 C6 . . . . -1.6(6) ?
    C3 C4 C5 C6 . . . . 177.7(4) ?
    C4 C5 C6 C7 . . . . 1.7(7) ?
    C5 C6 C7 C8 . . . . 179.6(4) ?
    C5 C6 C7 C11 . . . . 0.4(6) ?
    C11 C7 C8 C9 . . . . 1.9(6) ?
    C6 C7 C8 C9 . . . . -177.3(4) ?
    C7 C8 C9 C10 . . . . -1.1(6) ?
    C11 N2 C10 C9 . . . . 0.7(6) ?
    C11 N2 C10 C14 . . . . -178.3(3) ?
    C8 C9 C10 N2 . . . . -0.3(6) ?
    C8 C9 C10 C14 . . . . 178.7(4) ?
    C10 N2 C11 C7 . . . . 0.3(6) ?
    C10 N2 C11 C12 . . . . -179.6(3) ?
    C8 C7 C11 N2 . . . . -1.6(6) ?
    C6 C7 C11 N2 . . . . 177.7(3) ?
    C8 C7 C11 C12 . . . . 178.3(3) ?
    C6 C7 C11 C12 . . . . -2.5(6) ?
    C1 N1 C12 C4 . . . . 0.1(6) ?
    C1 N1 C12 C11 . . . . 180.0(3) ?
    C3 C4 C12 N1 . . . . -0.1(6) ?
    C5 C4 C12 N1 . . . . 179.3(4) ?
    C3 C4 C12 C11 . . . . -179.9(4) ?
    C5 C4 C12 C11 . . . . -0.6(6) ?
    N2 C11 C12 N1 . . . . 2.6(5) ?
    C7 C11 C12 N1 . . . . -177.3(3) ?
    N2 C11 C12 C4 . . . . -177.6(3) ?
    C7 C11 C12 C4 . . . . 2.5(6) ?
    C33 C28 C29 C30 . . . . 0.1(6) ?
    C34 C28 C29 C30 . . . . -175.6(4) ?
    C33 C28 C29 C35 . . . . -179.5(4) ?
    C34 C28 C29 C35 . . . . 4.8(7) ?
    C28 C29 C30 C31 . . . . 0.0(6) ?
    C35 C29 C30 C31 . . . . 179.7(4) ?
    C29 C30 C31 C32 . . . . 0.0(6) ?
    C29 C30 C31 C36 . . . . 178.6(4) ?
    C30 C31 C32 C33 . . . . -0.1(6) ?
    C36 C31 C32 C33 . . . . -178.7(4) ?
    C30 C31 C32 C37 . . . . 176.7(4) ?
    C36 C31 C32 C37 . . . . -2.0(6) ?
    C31 C32 C33 C28 . . . . 0.2(6) ?
    C37 C32 C33 C28 . . . . -176.7(4) ?
    C29 C28 C33 C32 . . . . -0.2(6) ?
    C34 C28 C33 C32 . . . . 176.1(4) ?
    C33 C28 C34 O1 . . . . -8.9(6) ?
    C29 C28 C34 O1 . . . . 167.0(4) ?
    C33 C28 C34 O2 . . . . 170.5(4) ?
    C29 C28 C34 O2 . . . . -13.6(7) ?
    C30 C29 C35 O4 . . . . 8.2(5) ?
    C28 C29 C35 O4 . . . . -172.2(4) ?
    C30 C29 C35 O3 . . . . -168.0(3) ?
    C28 C29 C35 O3 . . . . 11.6(6) ?
    C30 C31 C36 O6 . . . . 175.9(5) ?
    C32 C31 C36 O6 . . . . -5.4(7) ?
    C30 C31 C36 O5 . . . . -3.5(6) ?
    C32 C31 C36 O5 . . . . 175.2(4) ?
    C33 C32 C37 O7 . . . . -77.6(5) ?
    C31 C32 C37 O7 . . . . 105.7(5) ?
    C33 C32 C37 O8 . . . . 95.8(4) ?
    C31 C32 C37 O8 . . . . -81.0(5) ?
loop_
    _geom_hbond_atom_site_label_D
    _geom_hbond_atom_site_label_H
    _geom_hbond_atom_site_label_A
    _geom_hbond_site_symmetry_A
    _geom_hbond_distance_DH
    _geom_hbond_distance_HA
    _geom_hbond_distance_DA
    _geom_hbond_angle_DHA
    O2 H2 O3 . 0.82 1.58 2.395(4) 170.6
    O5 H5 O1 7_665 0.82 1.86 2.671(3) 171.9
    O8 H8 O3 3 0.82 1.82 2.645(4) 178.3
    N1 H1A O1W 6_556 0.86 1.92 2.738(4) 159.5
    O1W H1WA O4 3 0.82 1.92 2.735(4) 170.5
    O1W H1WB O7 1_655 0.82 2.11 2.873(4) 155.3
_iucr_refine_instructions_details
;
TITL KL in  Pbca
CELL  0.71073    7.1135   19.4512   30.8000    90.000    90.000    90.000
ZERR  8           0.0008    0.0011    0.0020     0.000     0.000     0.000
LATT   1
SYMM     0.50000 - X ,            - Y ,    0.50000 + Z
SYMM     0.50000 + X ,    0.50000 - Y ,            - Z
SYMM             - X ,    0.50000 + Y ,    0.50000 - Z
SFAC  C  H  N  O
UNIT   192    160 16 72
L.S.  7
SIZE 0.15 0.20 0.35
DFIX 0.82 0.001 O1W H1WA O1W H1WB
DFIX 1.35 0.01 H1WA H1WB
FMAP 2
PLAN 5
EQIV $1     1/2-X,  Y+1/2, Z
EQIV $2     X+1/2, -Y+1/2, -Z
EQIV $3     X-1/2, Y, 1/2-Z
EQIV $4    X+1, Y , Z
HTAB   O2 O3
HTAB O5 O1_$1
HTAB O5 O2_$1
HTAB O8 O3_$2
HTAB N1 O1W_$3
HTAB O1W O4_$2
HTAB O1W O7_$4
ACTA
BOND $H
CONF
WGHT    0.134100
FVAR       0.09640
O1    4    0.274854    0.087528    0.048976    11.00000    0.11876    0.02120 =
         0.04603   -0.00035   -0.00277    0.00772
O1W   4    0.904525    0.172625    0.150478    11.00000    0.10729    0.06632 =
         0.05821    0.01996   -0.02336   -0.03666
AFIX   3
H1WA  2    0.832145    0.186275    0.131638    11.00000   -1.50000
H1WB  2    0.973235    0.203935    0.158598    11.00000   -1.50000
AFIX   0
O2    4    0.196357    0.094314   -0.019235    11.00000    0.13077    0.03011 =
         0.04518   -0.00947   -0.01614    0.00464
AFIX  83
H2    2    0.166943    0.123947   -0.036910    11.00000   -1.50000
AFIX   0
O3    4    0.145304    0.180815   -0.073319    11.00000    0.07667    0.03589 =
         0.04164   -0.00856   -0.01078    0.00438
O4    4    0.182782    0.292653   -0.081310    11.00000    0.09502    0.04079 =
         0.04637    0.00123   -0.00437   -0.00266
O5    4    0.194596    0.455767    0.025613    11.00000    0.14916    0.01805 =
         0.04576    0.00328   -0.00217   -0.00498
AFIX  83
H5    2    0.194096    0.495769    0.034014    11.00000   -1.50000
AFIX   0
O6    4    0.196065    0.434545    0.095470    11.00000    0.17078    0.03060 =
         0.04270   -0.00688   -0.00024    0.00460
O7    4    0.112856    0.299088    0.152989    11.00000    0.07517    0.04922 =
         0.04652   -0.00759    0.01862   -0.00685
O8    4    0.409357    0.321755    0.139652    11.00000    0.07190    0.04892 =
         0.03707   -0.00678   -0.00021   -0.00536
AFIX  83
H8    2    0.481198    0.320335    0.118851    11.00000   -1.50000
AFIX   0
N1    3    0.334801    0.040667    0.323087    11.00000    0.05382    0.02784 =
         0.04371    0.00348    0.00082    0.00221
AFIX  43
H1A   2    0.375637    0.082013    0.326071    11.00000   -1.20000
AFIX   0
N2    3    0.426920    0.121651    0.253350    11.00000    0.04810    0.02609 =
         0.04206    0.00030   -0.00069    0.00365
C1    1    0.296777    0.004380    0.359058    11.00000    0.05653    0.04229 =
         0.05274    0.01296   -0.00059    0.00337
C2    1    0.229802   -0.062842    0.353677    11.00000    0.05856    0.03996 =
         0.07112    0.02168    0.00628    0.00535
AFIX  43
H2B   2    0.201819   -0.089226    0.378015    11.00000   -1.20000
AFIX   0
C3    1    0.205120   -0.090062    0.313447    11.00000    0.05158    0.03304 =
         0.07750    0.00868    0.00907    0.00281
AFIX  43
H3A   2    0.160792   -0.134826    0.310665    11.00000   -1.20000
AFIX   0
C4    1    0.245654   -0.051508    0.275922    11.00000    0.04294    0.02829 =
         0.06783    0.00293    0.00122    0.00231
C5    1    0.220470   -0.076985    0.232798    11.00000    0.04557    0.03038 =
         0.07710   -0.01363   -0.00318   -0.00546
AFIX  43
H5A   2    0.179247   -0.121843    0.228490    11.00000   -1.20000
AFIX   0
C6    1    0.255883   -0.036647    0.198606    11.00000    0.05093    0.04269 =
         0.05582   -0.01595   -0.00097    0.00243
AFIX  43
H6A   2    0.235365   -0.053948    0.170860    11.00000   -1.20000
AFIX   0
C7    1    0.323971    0.031941    0.203141    11.00000    0.04541    0.03048 =
         0.04496   -0.00668   -0.00009    0.00504
C8    1    0.364375    0.076154    0.168511    11.00000    0.05406    0.05331 =
         0.03911   -0.00882   -0.00238    0.00762
AFIX  43
H8A   2    0.342129    0.062113    0.140109    11.00000   -1.20000
AFIX   0
C9    1    0.436045    0.139514    0.176493    11.00000    0.05558    0.04262 =
         0.04356    0.00940    0.00455    0.00737
AFIX  43
H9A   2    0.464845    0.168575    0.153457    11.00000   -1.20000
AFIX   0
C10   1    0.467170    0.161606    0.219502    11.00000    0.04889    0.03175 =
         0.04426    0.00210   -0.00292    0.00320
C11   1    0.356534    0.058280    0.245233    11.00000    0.04230    0.03351 =
         0.03882   -0.00175    0.00181    0.00605
C12   1    0.312243    0.015569    0.281875    11.00000    0.04005    0.02852 =
         0.05065   -0.00218   -0.00031    0.00431
C13   1    0.325792    0.037578    0.402277    11.00000    0.10949    0.05758 =
         0.04785    0.01545   -0.00228   -0.00010
AFIX  33
H13A  2    0.372780    0.083395    0.398217    11.00000   -1.50000
H13B  2    0.414885    0.011306    0.418794    11.00000   -1.50000
H13C  2    0.208359    0.039366    0.417594    11.00000   -1.50000
AFIX   0
C14   1    0.550017    0.230916    0.228641    11.00000    0.06592    0.03410 =
         0.05159    0.00638    0.00369   -0.00081
AFIX  33
H14A  2    0.559771    0.237450    0.259453    11.00000   -1.50000
H14B  2    0.470613    0.265900    0.216514    11.00000   -1.50000
H14C  2    0.672756    0.233816    0.215813    11.00000   -1.50000
AFIX   0
C28   1    0.207933    0.200126    0.023668    11.00000    0.04711    0.02217 =
         0.03790   -0.00178   -0.00214   -0.00228
C29   1    0.191221    0.250617   -0.008927    11.00000    0.04100    0.02593 =
         0.03801   -0.00246    0.00007   -0.00038
C30   1    0.186657    0.319766    0.003948    11.00000    0.05111    0.02364 =
         0.03864    0.00187   -0.00387   -0.00287
AFIX  43
H30A  2    0.175645    0.353493   -0.017303    11.00000   -1.20000
AFIX   0
C31   1    0.197898    0.339928    0.047097    11.00000    0.05115    0.02168 =
         0.03988   -0.00297    0.00118    0.00029
C32   1    0.214418    0.289739    0.079522    11.00000    0.05676    0.02296 =
         0.03688   -0.00142    0.00256   -0.00012
C33   1    0.218582    0.221565    0.066726    11.00000    0.05638    0.02599 =
         0.03579    0.00295    0.00238   -0.00192
AFIX  43
H33A  2    0.229115    0.188094    0.088150    11.00000   -1.20000
AFIX   0
C34   1    0.228807    0.122797    0.018055    11.00000    0.07091    0.02352 =
         0.04674   -0.00120    0.00699   -0.00110
C35   1    0.175625    0.241343   -0.058125    11.00000    0.04974    0.03328 =
         0.04043   -0.00367   -0.00258    0.00156
C36   1    0.196697    0.414540    0.059100    11.00000    0.07425    0.02152 =
         0.04141   -0.00092    0.00507    0.00295
C37   1    0.237612    0.305872    0.126748    11.00000    0.07004    0.01753 =
         0.04093   -0.00049   -0.00183   -0.00418
HKLF 4 1  0.0000  0.0000  1.0000  1.0000  0.0000  0.0000  0.0000  1.0000  0.0000
REM  KL in  Pbca
REM R1 =  0.0881 for   2278 Fo > 4sig(Fo)  and  0.1489 for all   4346 data
REM    316 parameters refined using      3 restraints
END
WGHT      0.1447      0.0000
REM Highest difference peak  0.368,  deepest hole -0.404,  1-sigma level  0.080
Q1    1   0.3190 -0.0004  0.4249  11.00000  0.05    0.37
Q2    1   0.4652  0.2747  0.1315  11.00000  0.05    0.34
Q3    1   0.1872  0.1730  0.0176  11.00000  0.05    0.32
Q4    1   0.0216  0.1224 -0.0773  11.00000  0.05    0.31
Q5    1   0.2384  0.0850  0.4049  11.00000  0.05    0.31
;
