# Supplementary material for: 2,9-Dimethyl-1,10-phenanthrolin-1-ium 2,4,5-tri­carb­oxy­benzoate monohydrate
Source: Acta Crystallogr Sect E Struct Rep Online. 2013 Nov 16;69(Pt 12):o1782–3. doi: 10.1107/S1600536813030857 (PMC3885051; doi:10.1107/S1600536813030857)
Supplement: Supplementary file 2 [file e-69-o1782-Isup2.hkl]

# 
# h,k,l, Fc-squared, Fo-squared, sigma(Fo-squared) and status flag 
# 
data_I
_shelx_title ' KL in  Pbca' 
_shelx_refln_list_code          4 
_shelx_F_calc_maximum      597.59 
_exptl_crystal_F_000      2000.00 
_reflns_d_resolution_high  0.8000 
 
loop_ 
 _symmetry_equiv_pos_as_xyz 
 'x, y, z' 
 '-x+1/2, -y, z+1/2' 
 'x+1/2, -y+1/2, -z' 
 '-x, y+1/2, -z+1/2' 
 '-x, -y, -z' 
 'x-1/2, y, -z-1/2' 
 '-x-1/2, y-1/2, z' 
 'x, -y-1/2, z-1/2' 
 
_cell_length_a     7.1135 
_cell_length_b    19.4512 
_cell_length_c    30.8000 
_cell_angle_alpha  90.000 
_cell_angle_beta   90.000 
_cell_angle_gamma  90.000 
 
_shelx_F_squared_multiplier     1.000 
 
loop_ 
 _refln_index_h 
 _refln_index_k 
 _refln_index_l 
 _refln_F_squared_calc 
 _refln_F_squared_meas 
 _refln_F_squared_sigma 
 _refln_observed_status 
   2   0   0   357115.97   316405.16   1909.87 o 
   4   0   0     1520.20     2355.74    208.74 o 
   6   0   0       45.33        5.38     49.50 o 
   8   0   0      587.75      822.05    243.17 o 
   2   1   0    11332.52    11715.68    431.23 o 
   4   1   0    25378.97    34550.57   1460.11 o 
   6   1   0     1046.68      782.56    136.98 o 
   8   1   0       53.16       66.00     50.03 o 
   2   2   0    35423.93    35874.78    475.99 o 
   4   2   0      822.56      913.76    136.64 o 
   6   2   0       54.66       25.68     29.97 o 
   8   2   0      108.76      124.43     56.70 o 
   2   3   0    71467.53    71927.07    590.81 o 
   4   3   0     5287.69     5719.54   1347.13 o 
   6   3   0     1049.18      819.52    135.05 o 
   8   3   0       17.84       43.04     58.10 o 
   0   4   0     4412.09     3886.75    130.33 o 
   2   4   0    12837.66    14069.53    613.31 o 
   4   4   0       14.02       10.61     20.31 o 
   6   4   0     1097.17      966.54    139.73 o 
   8   4   0       46.02      102.22     91.46 o 
   2   5   0      408.61      397.23     62.10 o 
   4   5   0     8624.53     6258.61    373.42 o 
   6   5   0      403.65      283.31     68.86 o 
   8   5   0       11.92       48.42     93.61 o 
   0   6   0     4699.33     3907.49    323.72 o 
   2   6   0    23449.30    24845.98    510.02 o 
   4   6   0     1760.88     1425.94    189.45 o 
   6   6   0        0.24       14.26     14.99 o 
   8   6   0       47.58       -3.23     62.41 o 
   2   7   0     3346.69     3822.11    246.94 o 
   4   7   0        4.49       18.31     16.68 o 
   6   7   0       33.97       11.05     14.13 o 
   8   7   0      187.96      208.74    156.02 o 
   0   8   0    81556.16    75049.79   2429.56 o 
   2   8   0    17751.13    17718.46    536.92 o 
   4   8   0      202.10      198.04     62.15 o 
   6   8   0       21.85       26.73     58.10 o 
   8   8   0      511.91      622.99    248.55 o 
   2   9   0     4940.97     7134.83    514.32 o 
   4   9   0      447.89      468.73     83.85 o 
   6   9   0       68.70       53.71     67.79 o 
   8   9   0       33.40       -1.08     93.61 o 
   0  10   0      236.94      109.44     71.55 o 
   2  10   0     1942.77     2147.08    459.98 o 
   4  10   0        5.42       22.88     16.93 o 
   6  10   0      117.49       52.66     32.82 o 
   8  10   0        0.74       44.12     58.10 o 
   2  11   0      355.30      444.10    104.86 o 
   4  11   0      287.50      338.67     63.90 o 
   6  11   0        3.30       -1.08     36.58 o 
   0  12   0       29.77       23.72     26.36 o 
   2  12   0      357.60      342.50     75.05 o 
   4  12   0       26.81       28.04     29.91 o 
   6  12   0      335.12      352.92    178.61 o 
   2  13   0      239.96      159.93     34.78 o 
   4  13   0        4.83       84.54     51.88 o 
   6  13   0      105.66       92.44     88.77 o 
   0  14   0     1257.14      743.34    172.69 o 
   2  14   0       16.42       12.38     15.87 o 
   4  14   0      747.02      701.71    129.74 o 
   6  14   0      216.06      115.06    141.49 o 
   2  15   0       26.92       22.40     14.28 o 
   4  15   0      752.40      753.62    161.14 o 
   6  15   0      178.02      209.42    105.23 o 
   0  16   0       45.52       39.81      5.38 o 
   2  16   0       57.61       23.95     14.91 o 
   4  16   0      294.29      315.33     84.54 o 
   6  16   0      107.81       56.54     71.12 o 
   2  17   0        0.19        1.72     25.44 o 
   4  17   0        0.32       -5.09     22.77 o 
   6  17   0       31.33       47.62     42.67 o 
   0  18   0      685.63      668.96     86.15 o 
   2  18   0     1057.39     1009.35    136.17 o 
   4  18   0        1.22      -36.57     36.57 o 
   2  19   0      574.48      784.55    249.01 o 
   4  19   0       11.55       16.01     22.69 o 
   0  20   0       29.67      -23.66     81.34 o 
   2  20   0      701.13      915.35    167.10 o 
   4  20   0      121.63       51.57     26.71 o 
   2  21   0      266.73      353.50    103.85 o 
   4  21   0       52.58       47.07     25.70 o 
   0  22   0      281.52      155.59     78.59 o 
   2  22   0       60.68      -11.73     51.31 o 
   2  23   0        5.05       34.88     42.40 o 
   0  24   0     2025.94     3336.91    410.82 o 
   1   1   1      158.09      202.35     49.50 o 
   2   1   1    51536.01    52451.01    625.61 o 
   3   1   1      911.74      868.55     74.35 o 
   4   1   1     1058.74     1413.28    113.80 o 
   5   1   1      427.75      362.20     50.47 o 
   6   1   1        8.90       -6.90     22.20 o 
   7   1   1       20.73      -18.33     23.63 o 
   8   1   1      229.74      212.13     53.19 o 
   1   2   1      581.67      558.88     61.98 o 
   2   2   1    29738.56    30262.29    410.28 o 
   3   2   1     1366.76     1353.27     81.03 o 
   4   2   1     2617.86     2969.50    255.38 o 
   5   2   1      205.11      175.71     32.78 o 
   6   2   1      254.19      233.87     44.77 o 
   7   2   1       39.09       -1.20     18.22 o 
   8   2   1       96.72      102.09     30.04 o 
   1   3   1      186.23      190.94     32.31 o 
   2   3   1      561.63      496.48     33.90 o 
   3   3   1       85.83      124.97     27.68 o 
   4   3   1     7205.65     8885.31    933.43 o 
   5   3   1      654.31      820.06    130.35 o 
   6   3   1        7.98        1.80     13.31 o 
   7   3   1       19.48       16.17     10.56 o 
   8   3   1       10.77      -25.91     60.25 o 
   0   4   1      197.56      186.08     21.96 o 
   1   4   1     4019.75     4230.36    106.55 o 
   2   4   1     1569.31     1864.59    136.74 o 
   3   4   1       51.74       44.93     17.67 o 
   4   4   1    12498.47     8962.82    352.97 o 
   5   4   1      191.45      177.84     30.00 o 
   6   4   1     1032.69      864.66     93.79 o 
   7   4   1       50.07       24.07     40.23 o 
   8   4   1        3.90        0.67     11.07 o 
   1   5   1     1714.80     1801.23     82.10 o 
   2   5   1     1480.03     1985.23    138.56 o 
   3   5   1      271.32      384.23     54.02 o 
   4   5   1     4342.12     4591.57    612.59 o 
   5   5   1        1.95       -6.24     13.90 o 
   6   5   1      293.78      232.95     51.72 o 
   7   5   1        9.75       -1.87     28.35 o 
   8   5   1       27.98      -20.98     56.30 o 
   0   6   1     2249.85     1967.10    146.20 o 
   1   6   1    34910.32    36443.70   1097.05 o 
   2   6   1      125.08      128.95     24.48 o 
   3   6   1      371.58      308.44     61.19 o 
   4   6   1     2095.93     2098.92    268.47 o 
   5   6   1       14.94       25.07     28.73 o 
   6   6   1     3285.61     3172.18    341.59 o 
   7   6   1        0.08       10.10     40.66 o 
   8   6   1      120.12       86.11     51.11 o 
   1   7   1     1473.16     1227.44     48.29 o 
   2   7   1      156.05      167.40     25.29 o 
   3   7   1     2373.48     2713.50    295.58 o 
   4   7   1      130.33      115.24     33.14 o 
   5   7   1       84.74      107.22     29.52 o 
   6   7   1     2616.82     2368.29    303.43 o 
   7   7   1        5.52      -10.76     45.73 o 
   8   7   1      119.21      108.45     52.72 o 
   0   8   1     8820.30     7322.03    562.11 o 
   1   8   1    18824.46    15706.84    867.15 o 
   2   8   1      165.99      124.99     16.27 o 
   3   8   1     2494.83     2540.69    231.31 o 
   4   8   1      106.76       89.61     22.33 o 
   5   8   1        0.76       -2.03     28.74 o 
   6   8   1      596.21      848.21    167.26 o 
   7   8   1       17.12       20.97     43.35 o 
   8   8   1      196.00      153.28     55.73 o 
   1   9   1       23.97       18.81      5.83 o 
   2   9   1     2144.16     2165.95    372.81 o 
   3   9   1     1139.26     1271.82    129.44 o 
   4   9   1       52.94       29.26     14.42 o 
   5   9   1     1734.66     2298.04    222.51 o 
   6   9   1       26.82       21.54     24.41 o 
   7   9   1      135.65      102.81     79.01 o 
   8   9   1      280.15      131.86     76.39 o 
   0  10   1    18779.17    14591.81    434.01 o 
   1  10   1       60.30       46.50      8.12 o 
   2  10   1     1980.22     2088.98    237.63 o 
   3  10   1        7.08        0.56     12.20 o 
   4  10   1      117.84       89.44     20.51 o 
   5  10   1      116.07      188.57     44.79 o 
   6  10   1       12.73       17.53     36.90 o 
   7  10   1        4.18      -58.33     58.33 o 
   8  10   1      331.74      379.48    142.96 o 
   1  11   1     1052.26      836.17     48.67 o 
   2  11   1      164.39      170.86     33.33 o 
   3  11   1        0.88        4.75     10.83 o 
   4  11   1        4.23        4.27     15.48 o 
   5  11   1      372.97      370.48     54.20 o 
   6  11   1        0.01      -16.97     32.06 o 
   7  11   1        3.50      -38.06     48.23 o 
   0  12   1      268.59      167.27     41.28 o 
   1  12   1       47.63       40.45      8.66 o 
   2  12   1     2854.33     2726.14    181.95 o 
   3  12   1      197.34      151.44     45.87 o 
   4  12   1      282.49      316.89     42.79 o 
   5  12   1       42.93       32.65     15.62 o 
   6  12   1       32.36       27.21     31.63 o 
   7  12   1        6.05      -27.47     27.47 o 
   1  13   1      217.40      216.42     26.53 o 
   2  13   1      850.91      752.53     60.20 o 
   3  13   1      134.21      128.05     28.31 o 
   4  13   1       73.53       67.87     24.01 o 
   5  13   1       23.74       48.07     15.10 o 
   6  13   1       18.02        8.33     52.08 o 
   7  13   1        1.09      -87.45     87.45 o 
   0  14   1     1808.49     1526.41    142.84 o 
   1  14   1     1671.87     1248.11     74.57 o 
   2  14   1       37.15       27.52     10.37 o 
   3  14   1       54.31       37.11     29.21 o 
   4  14   1      559.18      511.68     81.32 o 
   5  14   1       26.76       25.25     32.43 o 
   6  14   1       60.63       52.35     62.73 o 
   7  14   1        0.64      -35.22     76.80 o 
   1  15   1      573.33      563.98     64.28 o 
   2  15   1       80.79       31.75     17.73 o 
   3  15   1      172.24       95.86     36.70 o 
   4  15   1      490.45      455.52     82.42 o 
   5  15   1      178.78      184.11     42.82 o 
   6  15   1       45.18       -4.53     27.50 o 
   0  16   1      154.05      114.30     43.82 o 
   1  16   1       20.65      -19.64     24.58 o 
   2  16   1      139.86       51.06     22.01 o 
   3  16   1       37.33       41.01     27.16 o 
   4  16   1        1.54       -8.82     17.35 o 
   5  16   1        7.25        9.45     28.79 o 
   6  16   1        0.37       -9.72     21.73 o 
   1  17   1      608.74      706.58     83.78 o 
   2  17   1        0.59      -21.04     27.56 o 
   3  17   1      427.89      334.74     43.46 o 
   4  17   1       20.03       17.29     21.40 o 
   5  17   1        2.67       -4.20     26.23 o 
   6  17   1       24.85       20.74     22.13 o 
   0  18   1       91.72      121.87     28.10 o 
   1  18   1      470.72      371.28     60.90 o 
   2  18   1        0.53      -17.73     17.73 o 
   3  18   1       46.20       10.74     26.23 o 
   4  18   1       10.84      -26.59     26.59 o 
   5  18   1       36.82       57.85     27.30 o 
   1  19   1      109.10      126.48     41.00 o 
   2  19   1        0.40      -16.29     27.89 o 
   3  19   1      120.20      108.70     31.21 o 
   4  19   1       40.46       51.79     23.15 o 
   5  19   1        0.50       10.35     30.41 o 
   0  20   1      191.83      270.41     87.22 o 
   1  20   1      300.55      405.04     70.98 o 
   2  20   1        9.53       23.88     49.32 o 
   3  20   1        7.06       15.18     37.02 o 
   4  20   1       21.92      -15.28     29.37 o 
   5  20   1       15.43        3.81     24.41 o 
   1  21   1       12.91        3.09     27.43 o 
   2  21   1       20.42       -0.35     31.35 o 
   3  21   1      126.42      162.97     32.20 o 
   4  21   1      126.54      135.73     34.05 o 
   0  22   1      182.78      203.72     73.56 o 
   1  22   1       32.94       68.96     45.27 o 
   2  22   1        0.68       -3.65     32.16 o 
   3  22   1       10.26       22.23     18.76 o 
   1  23   1        2.92       39.75     27.52 o 
   2  23   1        0.03        4.06     31.24 o 
   0  24   1        0.04      -55.97     71.78 o 
   1  24   1       52.51      100.00     51.58 o 
   1   0   2     4016.84     4183.41    193.68 o 
   2   0   2    68844.75    65008.35   5520.86 o 
   3   0   2       58.98       36.88     10.21 o 
   4   0   2      733.07      943.73     97.58 o 
   5   0   2     2141.25     1473.88    168.82 o 
   6   0   2      852.02      727.97    134.16 o 
   7   0   2      335.91      254.08     89.47 o 
   8   0   2      117.92      151.75     73.90 o 
   1   1   2     1066.21     1152.78     69.04 o 
   2   1   2    66932.19    70905.05    458.27 o 
   3   1   2     1120.86     1132.97    102.35 o 
   4   1   2    12735.11    16087.83    441.34 o 
   5   1   2      268.32      320.48     68.22 o 
   6   1   2     2150.44     1942.74    152.78 o 
   7   1   2      209.73      203.60     55.92 o 
   8   1   2       64.09       12.58     26.09 o 
   1   2   2     6289.03     5848.73    289.44 o 
   2   2   2    56393.67    58654.68    721.53 o 
   3   2   2      583.43      892.23     58.32 o 
   4   2   2       98.64      115.16     24.46 o 
   5   2   2      816.30      877.55    145.81 o 
   6   2   2      558.02      540.48     82.41 o 
   7   2   2       42.02       22.68     24.66 o 
   8   2   2       85.08       39.41     26.64 o 
   1   3   2     1124.13     1113.18     38.69 o 
   2   3   2    18512.34    20060.65    272.51 o 
   3   3   2     2875.69     2900.93    106.63 o 
   4   3   2        4.21        2.15      6.56 o 
   5   3   2      924.81      670.86     75.53 o 
   6   3   2       14.23        3.11     11.90 o 
   7   3   2        9.03      -24.85     24.85 o 
   8   3   2        1.93       50.74     40.40 o 
   0   4   2      418.86      385.07     27.09 o 
   1   4   2     5444.74     5534.94    110.53 o 
   2   4   2     4881.91     4984.29    145.11 o 
   3   4   2       30.48       19.61     11.06 o 
   4   4   2      269.18      360.64     35.48 o 
   5   4   2       44.56       41.16     19.02 o 
   6   4   2       42.35       27.56     20.82 o 
   7   4   2      215.36      155.30     51.02 o 
   8   4   2       38.06       39.08     40.27 o 
   1   5   2     3656.66     3612.97    166.33 o 
   2   5   2     1834.50     1736.93    131.31 o 
   3   5   2      685.51      628.02     79.87 o 
   4   5   2    10253.54    11132.89   1281.42 o 
   5   5   2       91.50       94.87     29.60 o 
   6   5   2       15.82       10.09     42.24 o 
   7   5   2       51.82       23.83     16.47 o 
   8   5   2        1.53       16.34     61.33 o 
   0   6   2     3346.03     2564.42    169.52 o 
   1   6   2     1744.18     2047.56     88.76 o 
   2   6   2      574.86      532.58     67.26 o 
   3   6   2       95.71       60.30     18.60 o 
   4   6   2      275.79      256.36     34.01 o 
   5   6   2      615.14      822.66    104.67 o 
   6   6   2       66.55       22.84     18.83 o 
   7   6   2        0.86       -7.95     24.51 o 
   8   6   2       95.91      137.88     24.20 o 
   1   7   2      648.56      587.08     37.13 o 
   2   7   2     3869.59     4076.56    105.80 o 
   3   7   2     1904.44     1780.01    235.13 o 
   4   7   2      518.22      491.10     60.14 o 
   5   7   2      185.08      166.91     32.13 o 
   6   7   2        2.03      -13.34     52.19 o 
   7   7   2       13.76        3.51     62.76 o 
   8   7   2      134.65       19.03    163.55 o 
   0   8   2      722.53      750.65     57.06 o 
   1   8   2     6826.53     6199.17    379.09 o 
   2   8   2      686.74      813.13     74.79 o 
   3   8   2      249.03      315.86     40.94 o 
   4   8   2       13.43       16.54     20.72 o 
   5   8   2       22.99        6.85     14.89 o 
   6   8   2        1.78      -15.75     15.75 o 
   7   8   2        3.16      -75.83     75.83 o 
   8   8   2      264.17      362.47    144.25 o 
   1   9   2       54.27       34.18      6.85 o 
   2   9   2       14.45       36.01     11.54 o 
   3   9   2       77.41       63.31     16.23 o 
   4   9   2      165.16      116.40     27.19 o 
   5   9   2       29.89       19.77     31.98 o 
   6   9   2        0.01      -36.53     36.53 o 
   7   9   2      144.59      135.58     77.04 o 
   8   9   2       77.39      -26.50     92.00 o 
   0  10   2     7980.93     7547.99    304.92 o 
   1  10   2      370.12      272.18     22.43 o 
   2  10   2      653.67      769.70     89.19 o 
   3  10   2       10.73       10.93      8.59 o 
   4  10   2      571.44      568.18     59.87 o 
   5  10   2       44.13       39.61     19.33 o 
   6  10   2       69.14       49.68     27.12 o 
   7  10   2      120.43      138.88     87.01 o 
   8  10   2       82.68      102.55     69.45 o 
   1  11   2      721.79      679.09     36.07 o 
   2  11   2      138.06      140.16     29.45 o 
   3  11   2       78.78      114.58     23.11 o 
   4  11   2        1.15      -11.34     12.34 o 
   5  11   2        5.00       19.57     24.86 o 
   6  11   2       24.52       10.19     27.45 o 
   7  11   2        1.33      124.76     91.29 o 
   0  12   2     1393.59     1472.21    137.86 o 
   1  12   2      455.54      491.87     31.21 o 
   2  12   2      237.49      258.03     30.95 o 
   3  12   2       78.34       83.94     23.76 o 
   4  12   2      423.17      439.70     60.17 o 
   5  12   2      152.25      127.47     35.13 o 
   6  12   2       43.64       26.60     32.32 o 
   7  12   2       19.88        8.15     31.84 o 
   1  13   2      327.10      244.05     23.13 o 
   2  13   2      356.47      235.96     28.09 o 
   3  13   2      277.35      208.83     46.05 o 
   4  13   2      488.15      516.24     57.72 o 
   5  13   2        6.80       38.16     19.17 o 
   6  13   2       50.26       40.20     30.52 o 
   7  13   2        0.41      -35.12     38.29 o 
   0  14   2      765.98      775.48     76.63 o 
   1  14   2     1491.43     1397.18     76.18 o 
   2  14   2       85.09       98.81     21.68 o 
   3  14   2       91.09      100.94     32.07 o 
   4  14   2      101.89       56.95     40.83 o 
   5  14   2      210.19      182.92     47.34 o 
   6  14   2       88.74       57.23     52.89 o 
   7  14   2       10.59       -9.26    220.04 o 
   1  15   2       38.07       42.49     12.52 o 
   2  15   2      574.27      455.16     54.72 o 
   3  15   2      153.03      171.08     35.58 o 
   4  15   2        9.51       -3.68     22.60 o 
   5  15   2       93.03       88.18     32.98 o 
   6  15   2      111.63      120.80     92.25 o 
   0  16   2      123.45       25.23     47.88 o 
   1  16   2      231.75      227.06     44.37 o 
   2  16   2       33.43       -5.76     14.23 o 
   3  16   2      352.32      277.48     39.24 o 
   4  16   2       18.21      -13.67     25.91 o 
   5  16   2        3.27        3.12     20.65 o 
   6  16   2      148.20      202.84     61.86 o 
   1  17   2      105.22       51.17     23.07 o 
   2  17   2      100.20       86.21     23.93 o 
   3  17   2      156.89       86.71     20.77 o 
   4  17   2       45.40       -0.29     21.01 o 
   5  17   2        0.29        0.19     34.24 o 
   6  17   2       39.43       24.28     44.82 o 
   0  18   2      591.72      675.01    122.58 o 
   1  18   2      462.71      408.89     55.05 o 
   2  18   2        0.03       24.21     18.98 o 
   3  18   2        6.36        8.40     21.96 o 
   4  18   2        5.97      -14.10     20.95 o 
   5  18   2      148.15      107.38     37.20 o 
   1  19   2       16.40       19.36     30.02 o 
   2  19   2        3.26      -15.52     18.10 o 
   3  19   2        0.71       -9.96     14.21 o 
   4  19   2      186.03      123.14     30.50 o 
   5  19   2       33.50       27.42     26.26 o 
   0  20   2      756.68      923.02    152.46 o 
   1  20   2      147.10      182.65     42.99 o 
   2  20   2        9.51       11.12     25.41 o 
   3  20   2      101.07       67.53     20.07 o 
   4  20   2        2.63      -13.62     22.08 o 
   5  20   2        3.73       -8.44     26.54 o 
   1  21   2       97.75      124.51     42.79 o 
   2  21   2        3.20       14.25     25.46 o 
   3  21   2        8.28      -14.02     26.18 o 
   4  21   2        4.92        0.30     23.24 o 
   0  22   2      102.13       41.32     38.77 o 
   1  22   2      173.13      194.79     91.34 o 
   2  22   2        0.08        3.89     18.57 o 
   3  22   2        3.93       18.86     31.72 o 
   1  23   2       42.13       47.53     34.20 o 
   2  23   2      110.45       93.04     51.81 o 
   0  24   2      577.44     1121.57    187.01 o 
   1  24   2       10.06      -41.39     48.85 o 
   1   1   3        3.12        4.94      8.52 o 
   2   1   3     1479.35     1399.57     76.38 o 
   3   1   3      650.32      584.64     53.40 o 
   4   1   3     3042.44     3495.68    289.82 o 
   5   1   3       41.18       24.56     16.63 o 
   6   1   3      158.77      170.93     52.61 o 
   7   1   3        0.00      -21.94     21.94 o 
   8   1   3       95.74       77.60     38.05 o 
   0   2   3    32905.47    34474.43    440.08 o 
   1   2   3     5966.93     5747.68    110.79 o 
   2   2   3     3908.31     4229.28    139.30 o 
   3   2   3       57.68       49.80     13.41 o 
   4   2   3     1892.65     2249.50    195.29 o 
   5   2   3       44.30       36.97     11.22 o 
   6   2   3      109.70      143.17     35.26 o 
   7   2   3      306.96      241.62     66.31 o 
   8   2   3       72.76       91.80     41.45 o 
   1   3   3     1067.23      994.50     36.31 o 
   2   3   3      533.63      595.73     39.62 o 
   3   3   3      631.89      670.93     58.40 o 
   4   3   3     1597.46     1750.49    154.38 o 
   5   3   3      592.83      624.26    111.26 o 
   6   3   3      113.60       99.36     40.22 o 
   7   3   3       18.04        8.18     34.77 o 
   8   3   3       16.61      -34.11     51.11 o 
   0   4   3     5897.03     5202.60    211.01 o 
   1   4   3    11455.23    11951.72    279.17 o 
   2   4   3      148.08      191.97     21.78 o 
   3   4   3     2751.84     3202.61    174.70 o 
   4   4   3     1166.39     1670.38    148.58 o 
   5   4   3        5.41       -3.60     17.55 o 
   6   4   3      612.32      578.33     96.11 o 
   7   4   3      401.76      363.23     82.85 o 
   8   4   3       38.71       -1.08     43.31 o 
   1   5   3     4220.19     4190.06    244.12 o 
   2   5   3       20.98       11.01     11.10 o 
   3   5   3     3145.94     3551.61    190.62 o 
   4   5   3     3299.42     3330.71    336.20 o 
   5   5   3      226.23      195.21     42.64 o 
   6   5   3      406.63      304.11     66.76 o 
   7   5   3       36.09        0.21     20.09 o 
   8   5   3       11.53       23.10     73.08 o 
   0   6   3      841.86      654.84     44.22 o 
   1   6   3     2659.26     2706.17    128.57 o 
   2   6   3       90.38      112.88     40.35 o 
   3   6   3     2791.15     2824.52    214.92 o 
   4   6   3      667.65      764.89     98.89 o 
   5   6   3        3.99       10.89      9.30 o 
   6   6   3      416.93      361.04     50.43 o 
   7   6   3        0.03       71.01     30.70 o 
   8   6   3        0.07      -34.23    114.59 o 
   1   7   3     1544.49     1408.69    154.94 o 
   2   7   3     2287.53     2310.04    103.79 o 
   3   7   3     4704.05     5141.63    267.19 o 
   4   7   3       32.07       37.15      9.33 o 
   5   7   3      218.03      213.48     28.95 o 
   6   7   3      499.04      464.97     70.42 o 
   7   7   3       28.08        7.53     62.76 o 
   8   7   3       13.56      -17.09     74.78 o 
   0   8   3     4614.53     4590.18    288.66 o 
   1   8   3     4667.26     4281.95    258.86 o 
   2   8   3     1311.76     1274.87    110.94 o 
   3   8   3      549.43      537.83     95.65 o 
   4   8   3        4.19        4.96     13.87 o 
   5   8   3      181.52      129.26     40.15 o 
   6   8   3      264.78      183.95     78.13 o 
   7   8   3       52.54       49.48     41.43 o 
   8   8   3       44.47      -30.56    114.05 o 
   1   9   3     3125.24     2585.88    160.02 o 
   2   9   3      643.79      589.45     73.51 o 
   3   9   3     1979.35     2128.16    138.07 o 
   4   9   3      733.07      604.78     63.80 o 
   5   9   3        1.08      -15.55     15.55 o 
   6   9   3       36.99       23.47     29.14 o 
   7   9   3       38.35       38.19     69.86 o 
   8   9   3      104.96       35.02     89.84 o 
   0  10   3     1532.66     1346.64     87.14 o 
   1  10   3     1478.59     1541.34     96.57 o 
   2  10   3     1131.98     1078.46     86.22 o 
   3  10   3     2440.27     2697.54    247.12 o 
   4  10   3       37.21       35.59      8.73 o 
   5  10   3        7.86       19.30     17.33 o 
   6  10   3       53.01       53.84     40.24 o 
   7  10   3       89.90       50.80     90.35 o 
   8  10   3      108.00      197.62    102.22 o 
   1  11   3      790.70      704.78     42.74 o 
   2  11   3     1716.20     1602.19    128.72 o 
   3  11   3       57.51       37.55     19.06 o 
   4  11   3      923.97     1032.47    108.36 o 
   5  11   3        6.95       -0.16      8.42 o 
   6  11   3       15.74       33.72     62.15 o 
   7  11   3      153.53      131.99     78.85 o 
   0  12   3       36.36       18.96      8.40 o 
   1  12   3     5843.77     5347.40    247.43 o 
   2  12   3      130.37      115.48     16.23 o 
   3  12   3        1.26        5.31     32.77 o 
   4  12   3        0.71        9.55     12.64 o 
   5  12   3      179.89      131.49     23.19 o 
   6  12   3       34.16       57.63     48.43 o 
   7  12   3      107.05      155.71    111.46 o 
   1  13   3      486.82      412.69     32.91 o 
   2  13   3      947.48      789.72     55.70 o 
   3  13   3        0.08       18.88     28.76 o 
   4  13   3      119.44      111.61     25.22 o 
   5  13   3       74.75       55.35     17.17 o 
   6  13   3      272.47      204.20     70.77 o 
   7  13   3      113.81      129.15    159.25 o 
   0  14   3       10.14       -7.80     12.02 o 
   1  14   3       23.79       11.16      9.72 o 
   2  14   3       16.57        9.86     10.23 o 
   3  14   3        0.48       25.88     20.62 o 
   4  14   3       63.94       31.08     21.90 o 
   5  14   3        7.21       36.77     26.05 o 
   6  14   3      193.03      239.19     71.13 o 
   7  14   3        0.90      -25.75     35.66 o 
   1  15   3      784.53      717.28     51.33 o 
   2  15   3      584.96      506.99     53.28 o 
   3  15   3      474.54      459.90     62.48 o 
   4  15   3       11.71       23.22     19.41 o 
   5  15   3       71.83       85.30     30.66 o 
   6  15   3        0.35      -59.56     59.56 o 
   0  16   3     1167.80     1098.25    109.02 o 
   1  16   3      373.71      280.49     31.03 o 
   2  16   3       60.77       41.52     21.04 o 
   3  16   3     1186.44     1055.35     77.09 o 
   4  16   3      113.64       86.52     30.23 o 
   5  16   3        7.47        7.89     32.24 o 
   6  16   3       63.94       20.52     33.09 o 
   1  17   3      649.28      884.89     79.19 o 
   2  17   3        0.16        7.08     13.43 o 
   3  17   3      261.44      240.31     41.33 o 
   4  17   3       15.56        5.43     16.37 o 
   5  17   3        0.43       45.07     36.39 o 
   6  17   3        3.30       10.18     22.43 o 
   0  18   3     1858.27     2881.61    260.20 o 
   1  18   3       28.66       20.61     18.30 o 
   2  18   3        5.12       15.11     13.99 o 
   3  18   3       15.06       23.19     16.12 o 
   4  18   3      109.52       76.12     23.50 o 
   5  18   3       55.83       28.35     20.45 o 
   1  19   3        2.55       15.97     25.80 o 
   2  19   3      222.89      238.68     45.67 o 
   3  19   3       45.59       20.15     20.07 o 
   4  19   3       18.90        4.80     17.86 o 
   5  19   3        9.59       13.46     18.47 o 
   0  20   3      160.48      117.40     47.96 o 
   1  20   3       54.25       79.12     35.65 o 
   2  20   3       71.41       45.45     35.31 o 
   3  20   3       51.92       40.49     19.41 o 
   4  20   3       79.17       45.75     16.46 o 
   5  20   3       24.35       -2.28     29.06 o 
   1  21   3        1.49      -10.34     10.34 o 
   2  21   3      377.52      408.05     72.88 o 
   3  21   3       40.65       27.94     34.57 o 
   4  21   3        2.98        5.57     14.37 o 
   0  22   3      338.22      551.61    160.81 o 
   1  22   3       20.05       31.22     27.28 o 
   2  22   3      350.75      250.38     80.03 o 
   3  22   3        0.21        0.10     31.34 o 
   1  23   3      221.11      301.82     72.16 o 
   2  23   3       41.84       56.31     34.95 o 
   0  24   3      135.21      262.36     72.33 o 
   1  24   3       94.06      116.60     46.00 o 
   1   0   4    18922.49    17459.95    463.75 o 
   2   0   4     7593.73     8664.89    452.45 o 
   3   0   4    25046.39    28874.17    658.39 o 
   4   0   4     3702.17     2878.42    267.38 o 
   5   0   4     1364.39     1038.84    147.23 o 
   6   0   4      326.18      211.57     78.61 o 
   7   0   4        0.77       13.52     20.83 o 
   8   0   4      235.18      197.98    112.98 o 
   1   1   4       33.82       13.99      7.29 o 
   2   1   4     5893.94     6009.91    176.76 o 
   3   1   4     3793.57     4314.91    138.75 o 
   4   1   4      448.96      530.99     47.79 o 
   5   1   4      366.73      396.02     44.44 o 
   6   1   4      285.78      295.41     56.15 o 
   7   1   4      380.22      374.09     87.49 o 
   8   1   4       14.98       -4.49     22.89 o 
   0   2   4     5426.50     5440.16    241.02 o 
   1   2   4    10023.77    10413.07    194.29 o 
   2   2   4      685.28      720.33     57.87 o 
   3   2   4      167.31      195.11     28.70 o 
   4   2   4      385.14      511.15     56.88 o 
   5   2   4      784.45      891.65    125.55 o 
   6   2   4      382.14      539.27    111.92 o 
   7   2   4      142.20      156.41     60.96 o 
   8   2   4      186.44      158.28     65.21 o 
   1   3   4     3672.66     3622.98     69.90 o 
   2   3   4      382.69      494.35     38.99 o 
   3   3   4     2190.21     2551.31    116.32 o 
   4   3   4      406.78      403.13     39.34 o 
   5   3   4      206.43      190.75     49.16 o 
   6   3   4      155.50      150.59     39.14 o 
   7   3   4      250.14      218.10     72.07 o 
   8   3   4        0.57       22.63     52.66 o 
   0   4   4     4040.13     3976.62     97.99 o 
   1   4   4     2024.63     2316.11     70.89 o 
   2   4   4     2369.13     2282.83    102.93 o 
   3   4   4     1405.38     1968.52     87.67 o 
   4   4   4      264.26      317.79     38.79 o 
   5   4   4      200.63      219.00     35.44 o 
   6   4   4      114.13       88.44     41.17 o 
   7   4   4        0.35        5.34     12.93 o 
   8   4   4        9.86      -91.28     91.28 o 
   1   5   4        3.80       -6.24      6.24 o 
   2   5   4       60.80       43.02     10.67 o 
   3   5   4      334.33      351.22     33.32 o 
   4   5   4       59.56       70.78     17.94 o 
   5   5   4      251.90      225.60     40.11 o 
   6   5   4      109.72       54.81     27.44 o 
   7   5   4       72.32       96.27     49.73 o 
   8   5   4       16.12       -2.95     19.51 o 
   0   6   4    28223.24    24688.42   1236.83 o 
   1   6   4     4216.07     4118.11    212.21 o 
   2   6   4       85.68       69.07     12.67 o 
   3   6   4       53.20       52.21     10.53 o 
   4   6   4       79.55       68.57     18.75 o 
   5   6   4      793.70      570.16     54.20 o 
   6   6   4      330.74      279.00     46.47 o 
   7   6   4       20.54       -9.41     31.81 o 
   8   6   4        1.06       38.53     56.49 o 
   1   7   4       53.39       39.83      7.76 o 
   2   7   4      605.26      722.92     42.35 o 
   3   7   4       76.36      127.11     35.51 o 
   4   7   4      501.49      491.50     36.98 o 
   5   7   4      869.78      899.34    132.14 o 
   6   7   4        3.52      -11.54     12.04 o 
   7   7   4       66.86       73.33     92.53 o 
   8   7   4       76.16       95.86     50.03 o 
   0   8   4    26104.17    25330.22   1545.69 o 
   1   8   4      883.09      858.34     59.10 o 
   2   8   4      151.62      200.65     29.36 o 
   3   8   4     1622.55     1923.87     96.88 o 
   4   8   4      346.55      273.83     37.34 o 
   5   8   4      232.39      135.00     38.32 o 
   6   8   4      260.78      265.89     37.65 o 
   7   8   4       14.30       62.12     76.92 o 
   8   8   4       18.96      -97.46     97.46 o 
   1   9   4     1633.76     1354.28     85.46 o 
   2   9   4      235.13      184.99     25.57 o 
   3   9   4        0.14       32.16     14.43 o 
   4   9   4      435.89      444.62     51.58 o 
   5   9   4       88.06       58.91     29.00 o 
   6   9   4       27.88        9.47     22.93 o 
   7   9   4        0.63       15.91     40.14 o 
   8   9   4        6.50      -41.90     55.41 o 
   0  10   4     5849.25     6278.82    378.11 o 
   1  10   4      192.20      170.47     17.99 o 
   2  10   4      160.71      179.13     23.23 o 
   3  10   4      661.67      667.69     48.45 o 
   4  10   4        7.78       -2.19     16.29 o 
   5  10   4      254.94      301.00     47.36 o 
   6  10   4        0.17        3.13     20.78 o 
   7  10   4      115.96        8.51     57.49 o 
   8  10   4       19.08      -14.19     24.49 o 
   1  11   4     1458.55     1388.23     76.06 o 
   2  11   4     1625.03     1497.06    131.30 o 
   3  11   4      134.34       78.48     16.04 o 
   4  11   4       53.72       57.91     16.88 o 
   5  11   4        4.48        1.31     10.61 o 
   6  11   4        3.14       36.15     29.73 o 
   7  11   4       32.90       73.44     60.25 o 
   0  12   4        8.94        1.53      7.77 o 
   1  12   4      418.70      339.18     27.74 o 
   2  12   4      422.34      294.00     26.01 o 
   3  12   4      112.26       68.41     20.48 o 
   4  12   4       80.51       71.06     19.39 o 
   5  12   4        8.75        9.57     14.62 o 
   6  12   4      316.68      271.71     90.52 o 
   7  12   4        1.15      -14.73     58.82 o 
   1  13   4      516.75      497.69     34.40 o 
   2  13   4     3778.21     3680.63    201.57 o 
   3  13   4     1197.02     1235.06    216.36 o 
   4  13   4       59.10       63.17     19.72 o 
   5  13   4      256.28      234.08     50.61 o 
   6  13   4        9.10       35.19     55.36 o 
   7  13   4      100.85      119.00     60.46 o 
   0  14   4     2341.68     2225.75    213.12 o 
   1  14   4     2173.37     1877.62     73.61 o 
   2  14   4     1958.61     1931.19    107.18 o 
   3  14   4     1351.57     1412.69    164.64 o 
   4  14   4      231.17      169.23     48.64 o 
   5  14   4       36.97       18.43     25.36 o 
   6  14   4       58.89      -10.76     43.49 o 
   7  14   4        3.15      -44.84     57.38 o 
   1  15   4      472.03      428.41     34.57 o 
   2  15   4      399.20      360.84     40.02 o 
   3  15   4      179.64      190.16     28.16 o 
   4  15   4      749.04      768.17    107.74 o 
   5  15   4       16.78       18.49     17.61 o 
   6  15   4      207.99      109.51     60.90 o 
   0  16   4      350.77      458.84    111.85 o 
   1  16   4      660.62      737.00     62.77 o 
   2  16   4       77.05       62.90     12.58 o 
   3  16   4        4.31        0.94     12.77 o 
   4  16   4       80.41       81.43     29.22 o 
   5  16   4       88.75       87.06     33.52 o 
   6  16   4        8.87       12.91     55.75 o 
   1  17   4       75.71       67.58     15.08 o 
   2  17   4      198.93      201.76     31.77 o 
   3  17   4       98.65       84.60     20.22 o 
   4  17   4        0.45        8.39     17.81 o 
   5  17   4      217.08      308.03     62.96 o 
   6  17   4        2.20      -26.39     30.98 o 
   0  18   4        0.95       14.64     26.44 o 
   1  18   4      797.19      901.17     79.66 o 
   2  18   4      388.15      274.68     39.46 o 
   3  18   4        1.16        7.10     18.44 o 
   4  18   4       28.76       12.26     14.02 o 
   5  18   4       15.67        2.95     47.88 o 
   1  19   4       54.00       43.60     38.58 o 
   2  19   4      281.82      167.11     36.02 o 
   3  19   4      139.98      226.35     45.83 o 
   4  19   4      235.03      294.10     50.69 o 
   5  19   4       68.82       69.35     41.20 o 
   0  20   4        0.03      -67.72     82.76 o 
   1  20   4       24.59       40.13     41.05 o 
   2  20   4       29.29       63.81     29.28 o 
   3  20   4       24.76      -16.10     17.00 o 
   4  20   4       49.73       38.85     19.10 o 
   1  21   4       25.14       -7.84     24.08 o 
   2  21   4      438.82      506.04     90.97 o 
   3  21   4       24.26       34.36     22.53 o 
   4  21   4       17.36       38.57     27.86 o 
   0  22   4       43.56       10.46     63.82 o 
   1  22   4      272.53      199.71     56.75 o 
   2  22   4      139.97      123.13     38.50 o 
   3  22   4       41.91       19.83     29.64 o 
   1  23   4       22.26       73.33     44.16 o 
   2  23   4       37.97       73.65     42.67 o 
   0  24   4      468.48      585.75    171.62 o 
   1  24   4      287.74      253.76     84.09 o 
   1   1   5     3695.76     3649.45    123.96 o 
   2   1   5     2734.96     3099.28    128.50 o 
   3   1   5       43.95       53.85     15.04 o 
   4   1   5      517.64      618.99     59.88 o 
   5   1   5       74.50       51.43     16.40 o 
   6   1   5       86.33       63.80     45.37 o 
   7   1   5       13.45       38.10     30.47 o 
   8   1   5        2.78     -110.83    110.83 o 
   0   2   5       76.19      177.61     35.32 o 
   1   2   5    20948.88    20863.25    234.47 o 
   2   2   5      816.83      876.36     54.78 o 
   3   2   5      390.26      555.25     53.97 o 
   4   2   5      414.30      472.31     47.53 o 
   5   2   5      500.80      663.81     96.64 o 
   6   2   5      464.43      563.77    130.51 o 
   7   2   5        4.45        7.87     36.40 o 
   8   2   5        4.55       -4.15     58.64 o 
   1   3   5     4913.26     4627.01    193.72 o 
   2   3   5       48.27       24.72     17.57 o 
   3   3   5      523.90      674.40     60.71 o 
   4   3   5       20.22       -4.79      8.66 o 
   5   3   5      122.41      165.86     33.75 o 
   6   3   5       28.97       19.06     23.43 o 
   7   3   5       25.99       22.60     36.27 o 
   8   3   5        2.72        1.59    159.78 o 
   0   4   5    14354.61    13012.38    466.36 o 
   1   4   5     2100.68     2111.29    111.82 o 
   2   4   5      566.48      517.95     41.96 o 
   3   4   5       48.58       52.01      5.22 o 
   4   4   5       32.74       44.26     17.01 o 
   5   4   5     1124.97     1255.37    174.94 o 
   6   4   5      108.01       45.32     35.78 o 
   7   4   5       26.25        6.36     37.72 o 
   8   4   5        6.72       15.75     49.50 o 
   1   5   5     2257.82     2286.07     78.37 o 
   2   5   5     5850.86     5703.81    359.61 o 
   3   5   5      171.98      286.90     31.22 o 
   4   5   5      419.21      454.54     55.52 o 
   5   5   5        1.89       -3.70     10.07 o 
   6   5   5      281.63      223.18     45.18 o 
   7   5   5       13.26       34.54     16.77 o 
   8   5   5       67.09      158.30     88.15 o 
   0   6   5     1722.97     1752.73     91.87 o 
   1   6   5       26.39        6.11      4.85 o 
   2   6   5        0.07        5.90      5.81 o 
   3   6   5      164.91      154.04     19.51 o 
   4   6   5        4.35       12.67      8.39 o 
   5   6   5       72.70       48.04     10.75 o 
   6   6   5       12.87       -7.43     13.04 o 
   7   6   5        1.84       -4.47     20.25 o 
   8   6   5        0.70       40.51     41.34 o 
   1   7   5     1678.10     1436.36     71.99 o 
   2   7   5      909.81      944.45     73.78 o 
   3   7   5      436.47      485.62     58.39 o 
   4   7   5      266.57      250.51     35.63 o 
   5   7   5      297.62      288.78     37.32 o 
   6   7   5        2.21        4.67     25.31 o 
   7   7   5       67.34       46.88     66.17 o 
   8   7   5        3.49      -38.14     54.28 o 
   0   8   5    14757.87    14943.69    920.67 o 
   1   8   5    12131.00    12064.09    717.00 o 
   2   8   5     1526.27     1526.22    138.74 o 
   3   8   5     3967.08     4409.94    470.06 o 
   4   8   5       63.40       48.63     18.91 o 
   5   8   5      209.84      188.73     28.23 o 
   6   8   5      104.78       63.37     12.45 o 
   7   8   5        2.33       68.28     56.05 o 
   8   8   5        9.28      -66.67     66.67 o 
   1   9   5     2189.10     2306.01    134.59 o 
   2   9   5     1549.55     1360.86    153.10 o 
   3   9   5     1108.32     1174.72    103.43 o 
   4   9   5      464.52      392.37     49.99 o 
   5   9   5      278.82      256.70     52.57 o 
   6   9   5       57.91       63.84     31.36 o 
   7   9   5        1.89       10.35    122.12 o 
   8   9   5        0.45      -90.41    161.94 o 
   0  10   5     4486.48     4579.64    325.75 o 
   1  10   5      149.92      147.97     17.65 o 
   2  10   5       40.75       42.87      8.15 o 
   3  10   5       43.29       29.31     12.20 o 
   4  10   5       99.71       69.81     22.56 o 
   5  10   5      143.64      128.55     39.01 o 
   6  10   5        1.36      -32.70     32.70 o 
   7  10   5        3.83       61.19     54.84 o 
   8  10   5       17.24        1.03     74.24 o 
   1  11   5       14.17       24.04      8.60 o 
   2  11   5      418.26      316.91     27.60 o 
   3  11   5       20.87       22.25      5.77 o 
   4  11   5       14.65       17.85     16.36 o 
   5  11   5       10.52       -1.11      5.56 o 
   6  11   5      119.42       84.68     49.75 o 
   7  11   5       29.72       67.64     65.12 o 
   0  12   5      567.46      534.61     61.53 o 
   1  12   5        3.73        7.38      7.84 o 
   2  12   5       95.05       57.28     11.51 o 
   3  12   5      162.87      142.04     29.72 o 
   4  12   5       50.88       40.14     13.16 o 
   5  12   5       62.53       75.05     22.73 o 
   6  12   5       70.35       53.01     38.14 o 
   7  12   5        1.45       81.67     69.72 o 
   1  13   5       90.08       59.81      9.99 o 
   2  13   5        3.42        9.28      5.84 o 
   3  13   5      405.12      366.16     46.90 o 
   4  13   5      957.55     1109.13    104.97 o 
   5  13   5        0.06       16.72     17.05 o 
   6  13   5        5.01       41.47     22.52 o 
   7  13   5       13.27       53.74     71.53 o 
   0  14   5     2459.00     2468.83    224.18 o 
   1  14   5      477.60      354.57     31.58 o 
   2  14   5      209.82      149.42     17.39 o 
   3  14   5      497.08      600.73     65.53 o 
   4  14   5      219.43      173.66     39.94 o 
   5  14   5      144.95       44.48     35.69 o 
   6  14   5        6.60       14.16     20.19 o 
   7  14   5       32.40       24.82     26.09 o 
   1  15   5      871.07      837.97     60.49 o 
   2  15   5     1119.31     1055.74     71.24 o 
   3  15   5      827.13      903.94     59.63 o 
   4  15   5      886.64      837.61     90.71 o 
   5  15   5      772.89      831.45    131.31 o 
   6  15   5       96.99      127.95     36.46 o 
   0  16   5     1202.69     1492.23    124.04 o 
   1  16   5     2609.88     2749.62    181.90 o 
   2  16   5     1448.03     1562.96     96.98 o 
   3  16   5       65.62       72.82     14.38 o 
   4  16   5        5.10       31.06     26.07 o 
   5  16   5        4.83        3.09     28.21 o 
   6  16   5       36.61       47.55     50.28 o 
   1  17   5      125.07      153.25     24.13 o 
   2  17   5      597.66      706.77     63.63 o 
   3  17   5      230.63      257.29     38.78 o 
   4  17   5      128.29      125.45     35.53 o 
   5  17   5       59.53       87.50     43.78 o 
   6  17   5      161.99      257.59     66.29 o 
   0  18   5      446.59      347.33    108.60 o 
   1  18   5      692.49      594.09     69.27 o 
   2  18   5        1.79        1.88     11.57 o 
   3  18   5       21.00      -15.40     16.36 o 
   4  18   5      130.91      156.96     33.70 o 
   5  18   5        5.50      -15.32     28.43 o 
   1  19   5      144.30      131.33     40.33 o 
   2  19   5       13.96        0.18     17.76 o 
   3  19   5      420.46      399.44     59.99 o 
   4  19   5        4.81       24.58     25.41 o 
   5  19   5       24.75       -4.98     13.65 o 
   0  20   5      511.92      593.51    158.57 o 
   1  20   5      220.73      312.93     55.93 o 
   2  20   5        4.46       48.63     22.72 o 
   3  20   5       11.52       -7.77     44.07 o 
   4  20   5      191.63      163.24     41.59 o 
   1  21   5       41.37      -18.35     27.62 o 
   2  21   5        0.50        0.69     32.24 o 
   3  21   5      118.65      158.03     37.79 o 
   4  21   5      183.05      296.66     59.45 o 
   0  22   5      108.55       31.12     54.88 o 
   1  22   5        9.78       71.32     42.02 o 
   2  22   5       60.00       79.61     29.52 o 
   3  22   5       45.42        0.66     18.25 o 
   1  23   5       25.62      -16.12     52.24 o 
   2  23   5       15.15      -26.85    104.38 o 
   0  24   5       68.06       88.07     95.22 o 
   0   0   6      584.57      317.41     67.79 o 
   1   0   6    15696.24    15315.51    465.90 o 
   2   0   6       50.34      122.47     34.11 o 
   3   0   6     9427.74    11599.55    437.00 o 
   4   0   6      753.77     1138.42    153.77 o 
   5   0   6      771.54      725.87    140.95 o 
   6   0   6       10.70       39.06     51.65 o 
   7   0   6       26.83       94.99     67.13 o 
   8   0   6        6.01     -135.57    135.57 o 
   1   1   6     7101.31     6402.34    384.77 o 
   2   1   6     6029.75     6558.80    189.83 o 
   3   1   6        4.86        3.22     15.39 o 
   4   1   6        9.78        7.40     12.94 o 
   5   1   6       37.04       20.97     15.22 o 
   6   1   6        0.54       20.62     20.09 o 
   7   1   6      109.41       92.03     35.82 o 
   8   1   6        1.73      -72.23     72.23 o 
   0   2   6     2340.67     2130.29    119.63 o 
   1   2   6    20255.20    19381.86    331.73 o 
   2   2   6     2524.41     2448.44    157.03 o 
   3   2   6       75.59       87.38     26.41 o 
   4   2   6      545.38      718.23     60.52 o 
   5   2   6        0.06        1.70     12.96 o 
   6   2   6       79.50       85.16     15.10 o 
   7   2   6        9.48        3.17     34.00 o 
   8   2   6        0.04        8.19     31.05 o 
   1   3   6      717.27      696.99     61.39 o 
   2   3   6      868.09      894.72     65.76 o 
   3   3   6        2.80        9.28     11.13 o 
   4   3   6       16.16        1.28     11.31 o 
   5   3   6        3.19      -10.24     10.24 o 
   6   3   6      103.87       84.18     35.02 o 
   7   3   6        5.76      -17.89     30.24 o 
   8   3   6        3.66       60.25     62.41 o 
   0   4   6     6166.13     5612.10    136.14 o 
   1   4   6      604.05      574.37     37.38 o 
   2   4   6      380.30      419.53     39.79 o 
   3   4   6      151.54      179.97     27.75 o 
   4   4   6      101.83      105.16     17.31 o 
   5   4   6       67.77       49.96     20.54 o 
   6   4   6        4.72       -4.36     21.12 o 
   7   4   6      103.71      110.57     46.67 o 
   8   4   6        2.38       67.79     90.38 o 
   1   5   6      202.16      222.34     22.10 o 
   2   5   6        5.96       17.44      6.62 o 
   3   5   6     1406.11     1732.78     84.67 o 
   4   5   6      303.50      275.45     39.40 o 
   5   5   6      143.68      138.88     26.48 o 
   6   5   6      183.31      101.02     26.38 o 
   7   5   6       17.48        9.00     14.97 o 
   8   5   6        2.06       34.98     52.91 o 
   0   6   6     8898.97     8774.88    449.94 o 
   1   6   6      156.75      139.91     18.16 o 
   2   6   6       21.03       30.31      7.01 o 
   3   6   6       72.78      110.98     19.77 o 
   4   6   6       44.12       34.66     16.86 o 
   5   6   6        1.48        9.21     12.01 o 
   6   6   6      238.85      153.80     34.77 o 
   7   6   6      353.40      336.89     81.73 o 
   8   6   6       10.49       16.92     33.72 o 
   1   7   6      298.84      246.92     20.92 o 
   2   7   6     2265.73     2395.36    188.53 o 
   3   7   6      805.75     1004.16     59.75 o 
   4   7   6       24.61       42.36     13.14 o 
   5   7   6      189.84      130.44     39.33 o 
   6   7   6       20.34       43.18     16.63 o 
   7   7   6       47.93       72.28     54.70 o 
   8   7   6        6.60       41.49     44.12 o 
   0   8   6        0.12       15.03      7.70 o 
   1   8   6      390.06      473.18     28.05 o 
   2   8   6     4795.41     4447.91    379.48 o 
   3   8   6      363.00      355.86     42.85 o 
   4   8   6      661.08      588.85     95.93 o 
   5   8   6      101.59       95.32     21.02 o 
   6   8   6       78.08       79.13     18.46 o 
   7   8   6      263.96      297.65    113.97 o 
   8   8   6       15.82      -50.38     50.38 o 
   1   9   6      101.90      118.86     16.64 o 
   2   9   6     1351.97     1366.62    108.43 o 
   3   9   6      252.72      234.65     32.43 o 
   4   9   6      507.60      523.77     85.72 o 
   5   9   6       26.70       59.32     26.87 o 
   6   9   6        2.07       27.24     35.43 o 
   7   9   6        3.96       -1.74     49.02 o 
   8   9   6        6.66       73.26    114.05 o 
   0  10   6        0.28        5.70     13.75 o 
   1  10   6      641.71      504.75     35.14 o 
   2  10   6      112.22      162.73     20.67 o 
   3  10   6      276.01      258.43     32.74 o 
   4  10   6       77.84       66.60     24.22 o 
   5  10   6       53.23       44.75     21.40 o 
   6  10   6        1.61       12.50     24.84 o 
   7  10   6        0.07      -22.41    139.88 o 
   1  11   6      535.62      441.20     31.97 o 
   2  11   6     1215.37     1037.16     51.99 o 
   3  11   6        0.65        0.26      7.64 o 
   4  11   6      573.23      591.15     79.45 o 
   5  11   6      246.39      277.01     48.96 o 
   6  11   6       28.19       52.37     37.62 o 
   7  11   6       36.49       11.27     38.61 o 
   0  12   6      613.64      340.75     75.24 o 
   1  12   6      222.46      167.79     20.55 o 
   2  12   6        4.63       -4.72      7.73 o 
   3  12   6       35.88       19.52     10.52 o 
   4  12   6       24.74       15.49     12.40 o 
   5  12   6      174.24      180.42     37.13 o 
   6  12   6        9.64       -2.19     20.79 o 
   7  12   6        8.71       51.47     49.53 o 
   1  13   6       25.44       18.02      5.31 o 
   2  13   6       82.04       72.12     14.01 o 
   3  13   6       76.96       76.92      9.15 o 
   4  13   6      727.86      901.86     93.35 o 
   5  13   6      111.12      119.78     50.55 o 
   6  13   6      484.26      525.17    105.70 o 
   7  13   6        1.17       23.03     71.42 o 
   0  14   6     4301.16     5382.18    716.61 o 
   1  14   6      429.94      396.72     34.11 o 
   2  14   6     2964.58     3020.75    164.19 o 
   3  14   6       15.76       13.58     12.89 o 
   4  14   6      218.21      183.09     44.35 o 
   5  14   6       37.82        5.19     26.49 o 
   6  14   6       25.67       49.83     39.65 o 
   7  14   6        0.15        9.94     19.64 o 
   1  15   6       83.60       65.86     18.66 o 
   2  15   6      496.31      509.62     38.46 o 
   3  15   6      390.54      435.98     43.63 o 
   4  15   6      294.54      324.22     55.97 o 
   5  15   6      147.07      132.00     56.28 o 
   6  15   6      352.91      391.69     87.71 o 
   0  16   6       56.95       11.23     23.56 o 
   1  16   6     2029.49     1975.56    137.67 o 
   2  16   6      429.04      369.42     34.85 o 
   3  16   6       64.37       83.28     21.44 o 
   4  16   6      465.28      473.48     66.95 o 
   5  16   6       34.75       -6.27     25.93 o 
   6  16   6        8.35       27.00     47.74 o 
   1  17   6        0.86       -6.85     10.95 o 
   2  17   6       19.68       -2.25     13.95 o 
   3  17   6      616.52      637.31     64.35 o 
   4  17   6      137.34       72.39     23.15 o 
   5  17   6       66.00       61.59     35.00 o 
   6  17   6      189.85      256.22     75.63 o 
   0  18   6     1600.91     1997.93    269.31 o 
   1  18   6       13.33       47.11     23.10 o 
   2  18   6       14.00        7.27     15.77 o 
   3  18   6        0.88      -13.40     13.40 o 
   4  18   6        9.06       13.99     24.26 o 
   5  18   6        0.74       50.42     32.54 o 
   1  19   6        0.37        1.72      7.51 o 
   2  19   6       45.90       91.71     21.89 o 
   3  19   6       46.47       37.58     16.76 o 
   4  19   6       63.83       32.42     34.15 o 
   5  19   6        0.02        7.44     24.13 o 
   0  20   6      739.67      992.73    201.36 o 
   1  20   6      266.56      277.25     68.89 o 
   2  20   6       32.12       33.45     15.80 o 
   3  20   6      367.61      409.56     66.56 o 
   4  20   6       16.14       37.47     17.80 o 
   1  21   6       16.54       30.15     56.84 o 
   2  21   6      407.94      428.54     81.45 o 
   3  21   6        4.56       15.27     20.57 o 
   4  21   6        0.93       43.44     31.48 o 
   0  22   6      470.37      431.75    142.40 o 
   1  22   6        8.83       27.23     24.07 o 
   2  22   6       28.48       47.20     42.66 o 
   3  22   6       33.66       48.25     38.45 o 
   1  23   6        3.74      160.39     88.92 o 
   2  23   6       16.74       40.30     61.87 o 
   0  24   6       99.21      172.31     73.17 o 
   1   1   7     1953.15     1697.89    148.47 o 
   2   1   7     2873.09     2703.21    208.16 o 
   3   1   7      181.10      188.12     38.50 o 
   4   1   7      853.20     1110.04     85.08 o 
   5   1   7      259.19      242.46     44.60 o 
   6   1   7        9.62        5.40     15.40 o 
   7   1   7       39.92       22.69     16.72 o 
   8   1   7        4.26       56.67     45.23 o 
   0   2   7       16.65       17.24     15.47 o 
   1   2   7        7.92       10.31      4.96 o 
   2   2   7      261.16      322.53     36.65 o 
   3   2   7     8095.22     9812.22    254.58 o 
   4   2   7      304.42      293.59     39.53 o 
   5   2   7       43.47       25.36     11.95 o 
   6   2   7       89.04       85.55     24.05 o 
   7   2   7        1.24      -10.38     34.46 o 
   8   2   7       42.77       42.11     38.20 o 
   1   3   7     4174.08     3488.62    243.64 o 
   2   3   7      608.46      647.20     42.48 o 
   3   3   7      940.14      923.01     61.56 o 
   4   3   7      234.38      239.44     29.93 o 
   5   3   7        1.46       16.13     11.59 o 
   6   3   7       61.48       51.42     24.07 o 
   7   3   7      109.15       24.13     36.40 o 
   8   3   7        6.32      108.67    121.59 o 
   0   4   7      505.70      474.18     40.58 o 
   1   4   7    28797.50    25870.75    760.21 o 
   2   4   7       75.83       67.85     13.21 o 
   3   4   7     2917.17     3927.90    133.25 o 
   4   4   7      220.29      286.19     33.98 o 
   5   4   7        0.56        4.75     21.45 o 
   6   4   7       89.24      127.45     32.53 o 
   7   4   7       68.85       31.31     22.52 o 
   8   4   7        0.02       86.08     87.15 o 
   1   5   7      249.23      206.09     22.78 o 
   2   5   7      749.29      780.87     46.61 o 
   3   5   7     1706.37     2360.19    102.95 o 
   4   5   7      601.50      713.61     70.05 o 
   5   5   7       65.51       84.58     21.40 o 
   6   5   7       51.11       39.85     15.42 o 
   7   5   7       54.48       42.62     23.16 o 
   8   5   7       11.12      -40.89     61.33 o 
   0   6   7       18.18       14.13      8.79 o 
   1   6   7     2541.11     2422.95    247.94 o 
   2   6   7      100.29      166.28     21.20 o 
   3   6   7      681.58      776.67     57.30 o 
   4   6   7       38.71       41.84     13.85 o 
   5   6   7      105.57       70.81     17.04 o 
   6   6   7        0.51        4.76     11.56 o 
   7   6   7       61.48       59.66     41.63 o 
   8   6   7       35.88       71.01     83.93 o 
   1   7   7      104.79      125.66     13.51 o 
   2   7   7      471.66      564.52     48.85 o 
   3   7   7      158.55      182.58     31.67 o 
   4   7   7       21.13       22.44     10.33 o 
   5   7   7       67.45       76.74     21.31 o 
   6   7   7       38.62       17.18     21.09 o 
   7   7   7        1.97       30.21     55.23 o 
   8   7   7        7.57      104.46     86.33 o 
   0   8   7      339.95      501.34     48.43 o 
   1   8   7     5250.95     5154.14    216.76 o 
   2   8   7     3287.56     3023.89    326.60 o 
   3   8   7      621.07      792.86     79.45 o 
   4   8   7      699.59      775.21     79.24 o 
   5   8   7        0.69       -5.06      9.64 o 
   6   8   7       35.78       46.78     25.14 o 
   7   8   7      104.21       68.21     20.44 o 
   8   8   7       46.80      163.59    135.02 o 
   1   9   7      576.98      505.98     29.93 o 
   2   9   7      224.57      208.85     28.80 o 
   3   9   7     1220.84     1252.42    124.06 o 
   4   9   7       33.38       20.51     21.39 o 
   5   9   7      639.26      597.00    112.56 o 
   6   9   7      175.74      111.83     54.29 o 
   7   9   7       13.88       -2.82     33.22 o 
   8   9   7       78.77      259.11    137.61 o 
   0  10   7     4030.21     3961.15    420.86 o 
   1  10   7     1841.41     1634.47     90.17 o 
   2  10   7        2.89        8.97      7.36 o 
   3  10   7     1976.58     1648.59    169.86 o 
   4  10   7       12.22       19.62     11.38 o 
   5  10   7      103.11      122.56     49.23 o 
   6  10   7      141.49      158.86     69.35 o 
   7  10   7        0.01       44.57     46.26 o 
   1  11   7      156.03      149.19     18.49 o 
   2  11   7       21.79       27.96      7.33 o 
   3  11   7       20.03       21.04      8.95 o 
   4  11   7        1.60        1.27      5.79 o 
   5  11   7        0.29        7.04     22.97 o 
   6  11   7       70.09       54.27     39.69 o 
   7  11   7       64.08       93.63     75.82 o 
   0  12   7      147.30       69.41     34.01 o 
   1  12   7     1920.17     1747.99     76.70 o 
   2  12   7       24.81       27.47      9.27 o 
   3  12   7      461.17      527.18     39.70 o 
   4  12   7        9.01       17.51      8.63 o 
   5  12   7        5.73       21.06     18.66 o 
   6  12   7       43.81      103.57     44.52 o 
   7  12   7        5.95        6.21     60.81 o 
   1  13   7      754.15      651.28     42.24 o 
   2  13   7      145.25      128.83     16.88 o 
   3  13   7       31.73       17.04     12.77 o 
   4  13   7       57.17       43.71      9.32 o 
   5  13   7        5.66      -34.29     34.29 o 
   6  13   7      160.70      219.36     68.62 o 
   7  13   7        0.64       74.58     54.92 o 
   0  14   7      839.27      614.92     98.87 o 
   1  14   7       20.06       28.87      7.82 o 
   2  14   7     1193.70     1164.24     67.90 o 
   3  14   7       29.47       28.87     15.81 o 
   4  14   7      620.68      664.21    101.05 o 
   5  14   7       53.49       33.84     17.88 o 
   6  14   7       12.13       23.55     38.54 o 
   7  14   7       16.28      170.94     69.43 o 
   1  15   7      826.93      869.13     56.42 o 
   2  15   7     1324.89     1290.27    103.11 o 
   3  15   7      191.46      222.27     25.55 o 
   4  15   7      715.39      694.62    106.82 o 
   5  15   7       95.98      128.51     54.19 o 
   6  15   7      117.99      177.01     67.32 o 
   0  16   7     2701.11     3214.12    248.08 o 
   1  16   7     3515.30     3625.66    214.58 o 
   2  16   7      284.10      345.11     33.97 o 
   3  16   7       94.93       86.13     16.67 o 
   4  16   7      110.70      160.81     41.54 o 
   5  16   7       65.41       56.06     55.26 o 
   6  16   7       22.18       27.01     24.85 o 
   1  17   7        6.14        2.88     12.59 o 
   2  17   7      712.76      645.99     56.45 o 
   3  17   7     1318.34     1283.86    116.92 o 
   4  17   7       11.77       19.19     19.16 o 
   5  17   7      884.85     1047.06    137.64 o 
   6  17   7        5.15       52.63     43.54 o 
   0  18   7      461.89      646.00    155.19 o 
   1  18   7      236.19      207.65     30.46 o 
   2  18   7      700.53      819.74     80.92 o 
   3  18   7        1.62        9.17     27.91 o 
   4  18   7       30.56       46.02     25.46 o 
   5  18   7      179.90      199.85     54.75 o 
   1  19   7      176.32      149.29     41.67 o 
   2  19   7       58.29       55.58     24.49 o 
   3  19   7      409.76      489.46     74.65 o 
   4  19   7        1.37       -4.38     23.96 o 
   5  19   7      318.99      393.84     79.90 o 
   0  20   7       52.36       61.33     71.01 o 
   1  20   7     1411.73     1935.86    199.33 o 
   2  20   7       44.34       79.15     24.56 o 
   3  20   7      346.74      469.94     77.51 o 
   4  20   7       59.94       32.94     40.62 o 
   1  21   7       54.17       79.81     51.53 o 
   2  21   7      260.64      317.81     85.26 o 
   3  21   7        5.34       10.19     24.38 o 
   4  21   7       21.17       36.02     32.83 o 
   0  22   7       35.27       -8.57     42.34 o 
   1  22   7      149.43      177.00     56.96 o 
   2  22   7       35.09       65.06     38.04 o 
   3  22   7      187.15      243.12     52.49 o 
   1  23   7       24.76       27.08     54.34 o 
   2  23   7      217.53      319.33     77.93 o 
   0   0   8      242.36      321.68     40.55 o 
   1   0   8     9244.70    10465.19    316.50 o 
   2   0   8     6719.42     5893.79   1364.34 o 
   3   0   8     1421.14     1426.80    153.04 o 
   4   0   8       24.91       25.46     24.43 o 
   5   0   8      102.05      122.66     81.77 o 
   6   0   8      798.93     1178.21    238.90 o 
   7   0   8       25.52       69.94     96.84 o 
   8   0   8        4.18      -47.34     59.18 o 
   1   1   8     9890.06    10367.56    275.81 o 
   2   1   8     3325.58     3212.50    272.51 o 
   3   1   8      509.42      717.22     77.16 o 
   4   1   8        1.73       21.57     10.66 o 
   5   1   8       85.56       53.08     30.34 o 
   6   1   8       52.46       77.15     22.94 o 
   7   1   8        0.03       12.94     46.27 o 
   8   1   8        5.65      -47.44     47.44 o 
   0   2   8      858.27      669.99     73.34 o 
   1   2   8     2829.53     2724.76    171.58 o 
   2   2   8      574.01      624.42     53.42 o 
   3   2   8      249.68      424.38     50.17 o 
   4   2   8       29.51       49.30     17.36 o 
   5   2   8       13.85       23.46     13.32 o 
   6   2   8       33.01       33.39     25.79 o 
   7   2   8        0.02       35.65     42.18 o 
   8   2   8       22.18       16.96     63.48 o 
   1   3   8     7162.50     6813.54    333.19 o 
   2   3   8     1645.63     1705.11     91.31 o 
   3   3   8      518.77      454.18     51.09 o 
   4   3   8     1708.29     2138.97    144.94 o 
   5   3   8      208.83      210.49     49.10 o 
   6   3   8        0.04       21.48     14.32 o 
   7   3   8       36.83       -2.86     26.60 o 
   8   3   8       11.03      345.39    196.90 o 
   0   4   8     1450.42     1365.92     74.93 o 
   1   4   8       86.73       66.52     10.47 o 
   2   4   8      157.72      180.09     20.14 o 
   3   4   8      492.50      545.48     48.09 o 
   4   4   8       19.53       22.91     10.25 o 
   5   4   8        0.00       19.81     23.07 o 
   6   4   8       17.35       16.94     15.98 o 
   7   4   8       13.26       18.68     29.58 o 
   8   4   8        5.23      -94.69     94.69 o 
   1   5   8      255.05      269.57     21.69 o 
   2   5   8     1786.58     2013.64     79.24 o 
   3   5   8      447.02      571.09     55.73 o 
   4   5   8      222.30      147.91     24.34 o 
   5   5   8      165.67      190.42     31.88 o 
   6   5   8       21.95       31.37     14.43 o 
   7   5   8        1.41        0.88     28.70 o 
   8   5   8        6.76       20.44     43.04 o 
   0   6   8     2470.96     1856.62     77.11 o 
   1   6   8     6290.44     5502.99    320.46 o 
   2   6   8     1068.53      967.50     65.57 o 
   3   6   8     1304.17     1492.94     93.51 o 
   4   6   8      105.54      100.16     20.48 o 
   5   6   8      156.04      240.74     38.25 o 
   6   6   8        4.50       -5.38     13.91 o 
   7   6   8        6.35       20.03     50.06 o 
   8   6   8        8.83       26.90     26.90 o 
   1   7   8     5033.73     4570.88    217.68 o 
   2   7   8      723.32      903.03     65.10 o 
   3   7   8     4205.21     4808.41    171.36 o 
   4   7   8       50.20       51.60     12.23 o 
   5   7   8      223.27      199.60     35.77 o 
   6   7   8       14.73       15.71     20.19 o 
   7   7   8        7.68       19.69     48.96 o 
   8   7   8       18.38       41.96     51.65 o 
   0   8   8        1.43       -6.74      7.31 o 
   1   8   8      850.78      989.67     52.48 o 
   2   8   8        1.27       -5.18      5.94 o 
   3   8   8       34.95       42.37     25.26 o 
   4   8   8        9.54       19.93     15.76 o 
   5   8   8      390.78      419.74     57.67 o 
   6   8   8       26.21       41.01     19.69 o 
   7   8   8        0.98        3.07     52.43 o 
   8   8   8       20.65       87.15     64.56 o 
   1   9   8      105.31      111.85     15.06 o 
   2   9   8      729.14      682.28     48.20 o 
   3   9   8      259.46      253.86     51.73 o 
   4   9   8        1.76        4.71     11.94 o 
   5   9   8        0.67        6.47     22.99 o 
   6   9   8        0.01       19.77     17.18 o 
   7   9   8       46.21       22.80     83.90 o 
   8   9   8       10.00      103.29    167.85 o 
   0  10   8        8.65        3.92      8.81 o 
   1  10   8      972.20      923.97     49.39 o 
   2  10   8       67.16      121.94     17.83 o 
   3  10   8      499.74      456.76     45.53 o 
   4  10   8        3.47       34.45     26.97 o 
   5  10   8      137.01       99.82     38.67 o 
   6  10   8       22.85       34.40     24.61 o 
   7  10   8       47.38        7.77     58.28 o 
   1  11   8       49.46       33.64      8.77 o 
   2  11   8       84.77       74.76     11.57 o 
   3  11   8     1232.89     1260.89    108.07 o 
   4  11   8      291.18      313.68     54.67 o 
   5  11   8       49.68       42.71     28.70 o 
   6  11   8        3.53      -27.26     31.68 o 
   7  11   8       57.57       43.44     37.19 o 
   0  12   8        3.80        0.13     12.90 o 
   1  12   8     3383.77     3058.66    121.09 o 
   2  12   8        0.00       14.34      6.41 o 
   3  12   8       26.00       10.23      8.11 o 
   4  12   8        0.54      -11.30     17.86 o 
   5  12   8      274.75      297.90     61.97 o 
   6  12   8       34.27       78.93     53.31 o 
   7  12   8        2.29        5.95     10.51 o 
   1  13   8       19.05        3.99      8.82 o 
   2  13   8       46.60       28.79      7.60 o 
   3  13   8      829.07      885.88     57.67 o 
   4  13   8      805.40     1032.12    129.79 o 
   5  13   8       94.77       34.31     36.81 o 
   6  13   8      132.23      180.95     53.43 o 
   7  13   8        3.09       25.09     51.10 o 
   0  14   8      682.54      800.84    115.82 o 
   1  14   8      303.02      226.88     26.48 o 
   2  14   8       13.65        0.10     10.39 o 
   3  14   8      420.49      484.27     38.47 o 
   4  14   8       48.86       33.77     18.68 o 
   5  14   8      109.65       93.31     22.31 o 
   6  14   8       83.60       37.32     36.23 o 
   7  14   8       28.60       66.22     17.72 o 
   1  15   8       33.66       49.66     13.27 o 
   2  15   8       94.18       87.05     12.83 o 
   3  15   8      567.03      669.82     47.61 o 
   4  15   8     1296.46     1325.88    148.08 o 
   5  15   8       10.26       27.75     25.41 o 
   6  15   8      354.39      378.58     96.03 o 
   0  16   8    11162.79    12327.27    663.00 o 
   1  16   8       13.59       23.11     15.10 o 
   2  16   8     3946.36     4247.12    284.10 o 
   3  16   8       92.23      107.47     18.30 o 
   4  16   8      553.97      681.08     99.85 o 
   5  16   8       91.05       58.39     39.60 o 
   6  16   8       18.85       33.85     23.92 o 
   1  17   8      572.16      548.41     50.22 o 
   2  17   8        0.05       14.25     10.44 o 
   3  17   8        2.62       17.80     26.52 o 
   4  17   8       25.57       17.96     21.41 o 
   5  17   8        4.44       41.84     30.11 o 
   6  17   8       64.32       43.16     27.12 o 
   0  18   8      772.59     1030.52    191.41 o 
   1  18   8      115.04      102.06     22.51 o 
   2  18   8       12.12       21.85     10.42 o 
   3  18   8      116.55      142.08     38.14 o 
   4  18   8      106.15       72.62     22.96 o 
   5  18   8        0.52      -17.70     17.83 o 
   1  19   8        1.24       11.74     20.43 o 
   2  19   8     1382.32     1634.76    156.83 o 
   3  19   8      219.04      225.72     51.66 o 
   4  19   8      116.30      104.71     33.30 o 
   5  19   8        0.26       31.45     24.34 o 
   0  20   8       44.29       34.06     17.80 o 
   1  20   8      128.34      120.54     51.67 o 
   2  20   8      440.28      452.53     71.89 o 
   3  20   8      124.95      150.37     51.35 o 
   4  20   8       27.48       19.61     29.07 o 
   1  21   8        4.59       -2.83     20.07 o 
   2  21   8       85.39       49.91     32.24 o 
   3  21   8       42.92       19.05     20.10 o 
   4  21   8      117.68      135.72     51.79 o 
   0  22   8      245.31      335.89    130.44 o 
   1  22   8      114.77      206.85     61.98 o 
   2  22   8       43.30      147.06     57.08 o 
   3  22   8        0.80       18.22     26.90 o 
   1  23   8       83.16      123.02     35.44 o 
   2  23   8        7.63      -26.25     56.91 o 
   1   1   9      469.79      488.24     46.40 o 
   2   1   9      285.57      197.37     48.58 o 
   3   1   9     1256.64     1288.41    138.02 o 
   4   1   9       20.90       54.76     14.11 o 
   5   1   9      258.87      305.48     97.41 o 
   6   1   9        8.11       21.21     15.79 o 
   7   1   9      216.73      208.31     79.82 o 
   8   1   9        0.28       23.75     28.46 o 
   0   2   9       36.62       20.61     10.48 o 
   1   2   9     2400.05     2292.47    105.77 o 
   2   2   9      192.61      201.51     30.78 o 
   3   2   9      209.12      227.75     34.30 o 
   4   2   9        1.48        7.25     13.15 o 
   5   2   9       15.19       19.19      3.88 o 
   6   2   9       15.72       11.21     17.85 o 
   7   2   9        7.18        3.01     32.66 o 
   8   2   9        0.78      -12.64     36.14 o 
   1   3   9      445.83      499.39     45.60 o 
   2   3   9      381.07      327.68     32.93 o 
   3   3   9       13.71       35.73     13.68 o 
   4   3   9       26.01       35.62     13.61 o 
   5   3   9       57.75       46.13     16.86 o 
   6   3   9        0.41       -0.93     17.65 o 
   7   3   9        7.24       -6.82     21.02 o 
   8   3   9        2.31       -1.08     32.28 o 
   0   4   9        6.14       -0.43      8.95 o 
   1   4   9      649.03      752.11     52.24 o 
   2   4   9      657.29      748.64     46.17 o 
   3   4   9      200.20      191.70     27.67 o 
   4   4   9       15.33       39.75     14.03 o 
   5   4   9       29.14       25.79     19.65 o 
   6   4   9      207.25      174.42     34.12 o 
   7   4   9       29.23       43.58     28.47 o 
   8   4   9       24.96      -94.69     94.69 o 
   1   5   9     4529.65     4244.53    209.85 o 
   2   5   9      817.01     1009.36     52.36 o 
   3   5   9     1861.60     2103.21    115.38 o 
   4   5   9       19.96       10.32     21.65 o 
   5   5   9      484.43      562.96     66.97 o 
   6   5   9       15.01        1.32     12.96 o 
   7   5   9       76.01       43.84     29.29 o 
   8   5   9        1.74      -62.41     76.39 o 
   0   6   9    13493.61    11715.89    429.03 o 
   1   6   9      895.55      814.15     57.64 o 
   2   6   9      804.54      777.03     54.85 o 
   3   6   9     1643.00     1914.78    111.28 o 
   4   6   9       56.67       82.53     21.02 o 
   5   6   9       54.07       33.21     21.41 o 
   6   6   9       11.65        6.28     11.48 o 
   7   6   9       49.18        7.46     44.12 o 
   8   6   9       31.24       10.76     32.28 o 
   1   7   9        0.43        8.88      5.13 o 
   2   7   9      171.02      190.90     30.10 o 
   3   7   9       37.12       32.72     11.33 o 
   4   7   9        0.26       13.14     14.84 o 
   5   7   9       16.13       39.82     17.33 o 
   6   7   9      286.93      259.31     47.77 o 
   7   7   9       32.94       98.99     92.53 o 
   8   7   9       66.21      159.25    126.97 o 
   0   8   9     1530.58     1376.83    102.37 o 
   1   8   9     2774.59     2683.88     86.31 o 
   2   8   9      123.50      139.59     21.43 o 
   3   8   9      349.30      390.29     50.75 o 
   4   8   9        3.61       -0.15     12.17 o 
   5   8   9      351.02      448.33     47.47 o 
   6   8   9      141.65      104.66     30.55 o 
   7   8   9        2.74       55.43     32.28 o 
   8   8   9      158.31      347.54    191.52 o 
   1   9   9     1587.20     1364.70     59.91 o 
   2   9   9     1915.30     1764.41    175.28 o 
   3   9   9      674.62      824.27     66.05 o 
   4   9   9       54.33       62.43     19.89 o 
   5   9   9        0.40      -15.66     15.66 o 
   6   9   9       29.07       28.54     33.38 o 
   7   9   9       23.28       69.21     47.85 o 
   0  10   9      122.80       80.88     22.88 o 
   1  10   9      509.84      432.30     31.22 o 
   2  10   9      277.91      323.22     32.80 o 
   3  10   9     1005.57     1079.23    111.80 o 
   4  10   9      904.39     1304.43    127.04 o 
   5  10   9      179.60      213.45     52.08 o 
   6  10   9      740.78      867.81    154.95 o 
   7  10   9       70.79       96.35     53.25 o 
   1  11   9      167.01      155.01     21.14 o 
   2  11   9        4.45       11.17      4.36 o 
   3  11   9     1067.02     1228.19     92.97 o 
   4  11   9      438.14      418.67     67.09 o 
   5  11   9      559.25      761.38     86.69 o 
   6  11   9      226.08      229.21     85.96 o 
   7  11   9       12.06       50.05     34.01 o 
   0  12   9      265.28      163.63     59.58 o 
   1  12   9       82.93       85.55     16.35 o 
   2  12   9       93.88       55.24     14.22 o 
   3  12   9      374.01      387.19     39.02 o 
   4  12   9      267.37      276.88     52.15 o 
   5  12   9       10.84       -4.65     16.01 o 
   6  12   9       47.34       68.59     51.11 o 
   7  12   9        0.40       26.77     19.86 o 
   1  13   9        3.91       12.03      8.01 o 
   2  13   9       13.78       16.96      9.42 o 
   3  13   9     1461.47     1499.81    121.41 o 
   4  13   9      779.05      993.28    146.64 o 
   5  13   9      208.87      205.25     59.54 o 
   6  13   9       35.72       75.61     46.02 o 
   7  13   9        2.78       77.43     54.52 o 
   0  14   9       43.90       32.53     41.28 o 
   1  14   9      926.59     1073.65     73.86 o 
   2  14   9       17.18        8.28      8.93 o 
   3  14   9      124.73      118.57     18.35 o 
   4  14   9        4.56      -16.66     16.66 o 
   5  14   9        4.86       -5.58     19.41 o 
   6  14   9       10.64      -30.18     38.36 o 
   1  15   9     1322.31     1379.89     88.89 o 
   2  15   9       95.51      127.02     19.98 o 
   3  15   9        8.18        6.83     14.47 o 
   4  15   9      162.92      289.63     73.50 o 
   5  15   9        0.00        1.01     25.70 o 
   6  15   9      207.98      208.00     91.01 o 
   0  16   9       31.02        7.76     45.73 o 
   1  16   9      397.85      452.61     43.73 o 
   2  16   9      577.78      622.78     49.14 o 
   3  16   9      177.88      152.91     24.65 o 
   4  16   9       95.86      121.45     42.36 o 
   5  16   9      112.71       36.30     27.80 o 
   6  16   9       35.74       10.28     47.06 o 
   1  17   9     1296.47     1496.02     94.05 o 
   2  17   9        0.63        2.63     11.34 o 
   3  17   9     1179.52     1290.36    100.32 o 
   4  17   9        0.39       23.42     29.21 o 
   5  17   9      164.81      144.39     62.64 o 
   6  17   9       21.69       54.80     33.23 o 
   0  18   9     2379.21     3310.35    348.53 o 
   1  18   9     2723.79     2967.04    182.20 o 
   2  18   9       55.14       31.32      8.94 o 
   3  18   9        7.26       -2.45     16.03 o 
   4  18   9      251.90      221.63     82.21 o 
   5  18   9       66.43       42.41     30.25 o 
   1  19   9        0.02       16.14     16.65 o 
   2  19   9      753.85      975.92     90.39 o 
   3  19   9      105.46       86.10     32.88 o 
   4  19   9      147.94      109.32     48.82 o 
   5  19   9        4.29      -38.30     38.30 o 
   0  20   9      484.82      505.00    146.69 o 
   1  20   9      228.54      373.18     73.85 o 
   2  20   9        3.92       14.13     14.68 o 
   3  20   9        0.73      -16.50     25.82 o 
   4  20   9       59.07        8.23     24.14 o 
   1  21   9        3.34       16.88     26.54 o 
   2  21   9       31.37       36.82     32.69 o 
   3  21   9      237.24      263.39     58.57 o 
   0  22   9       24.23      164.67    132.88 o 
   1  22   9       30.01       37.87     36.86 o 
   2  22   9        1.47       29.03     22.13 o 
   3  22   9        0.19        5.30     13.78 o 
   1  23   9        2.26      -17.85     45.80 o 
   0   0  10    18140.84    18779.55    331.24 o 
   1   0  10     5318.44     6077.68    268.86 o 
   2   0  10     4047.98     3697.45   1016.26 o 
   3   0  10        0.06        1.91     15.55 o 
   4   0  10     1828.77     2700.11    245.82 o 
   5   0  10      746.82     1669.92    305.58 o 
   6   0  10      871.25     1360.36    288.03 o 
   7   0  10       43.15      -51.65     58.10 o 
   8   0  10       41.58     -109.75    109.75 o 
   1   1  10      640.27      588.93     69.66 o 
   2   1  10     2255.42     2735.79    144.00 o 
   3   1  10     1095.08     1222.72    111.35 o 
   4   1  10       16.54       17.17     14.26 o 
   5   1  10       40.05       46.34     20.03 o 
   6   1  10       19.55       -0.38     18.04 o 
   7   1  10       29.80       11.52     70.48 o 
   8   1  10       29.12        4.41     41.96 o 
   0   2  10     9609.86     9532.75    295.33 o 
   1   2  10     2311.48     2442.06    137.57 o 
   2   2  10      324.69      310.79     40.90 o 
   3   2  10      159.92      163.54     28.55 o 
   4   2  10      760.67      826.40     88.43 o 
   5   2  10        5.41       30.69     19.79 o 
   6   2  10       35.77       20.35     15.54 o 
   7   2  10       10.54       26.67     19.58 o 
   8   2  10        0.06      -12.41     39.30 o 
   1   3  10      158.66      141.37     26.94 o 
   2   3  10     2411.55     2476.03    166.75 o 
   3   3  10     2934.71     3120.75    172.89 o 
   4   3  10      198.59      133.40     24.67 o 
   5   3  10      459.23      459.68     95.52 o 
   6   3  10       58.06       56.81     16.70 o 
   7   3  10       14.45       33.42     27.38 o 
   8   3  10        3.24      -39.81     58.10 o 
   0   4  10     7832.80     6204.23   1565.01 o 
   1   4  10      437.63      473.57     39.10 o 
   2   4  10      444.34      471.88     41.59 o 
   3   4  10     1139.79     1276.55     91.58 o 
   4   4  10        0.87       17.31     14.00 o 
   5   4  10      458.15      522.66    112.75 o 
   6   4  10       38.06        5.20     16.12 o 
   7   4  10        0.04        4.17     17.09 o 
   8   4  10       34.20      -52.72     68.86 o 
   1   5  10     1068.40     1133.28     74.80 o 
   2   5  10      849.99      787.93     49.97 o 
   3   5  10      702.36      971.92     71.33 o 
   4   5  10      657.08      813.40     85.99 o 
   5   5  10      126.29      125.90     33.00 o 
   6   5  10        1.66       17.35     12.99 o 
   7   5  10      102.54       63.81     19.78 o 
   8   5  10        1.42      -94.69     94.69 o 
   0   6  10        2.89       30.23     17.05 o 
   1   6  10     6314.18     6430.30    279.93 o 
   2   6  10     1394.21     1498.71     77.54 o 
   3   6  10      381.85      337.18     42.63 o 
   4   6  10      438.50      535.91     64.16 o 
   5   6  10        0.00       -3.03     13.70 o 
   6   6  10       93.18       60.17     23.99 o 
   7   6  10        0.09       35.23     29.26 o 
   8   6  10        7.22      -73.17     83.93 o 
   1   7  10      155.80      133.65     17.57 o 
   2   7  10        3.53        2.86      8.24 o 
   3   7  10     2921.56     3566.09    240.33 o 
   4   7  10      102.56      113.02     31.74 o 
   5   7  10     1012.92     1487.06    118.96 o 
   6   7  10       31.24       -2.36     20.50 o 
   7   7  10      126.60      138.25     79.62 o 
   8   7  10        0.16       12.91     52.72 o 
   0   8  10     1211.40     1067.79     81.18 o 
   1   8  10     8352.38     8406.81    246.39 o 
   2   8  10       12.02       19.32      9.23 o 
   3   8  10      271.24      274.59     41.45 o 
   4   8  10      372.70      481.69     65.13 o 
   5   8  10       10.73        1.10      7.11 o 
   6   8  10       42.39      -23.13     23.13 o 
   7   8  10      198.81      248.57    101.27 o 
   8   8  10       81.50      152.79    111.90 o 
   1   9  10       20.26        7.29      4.58 o 
   2   9  10     2065.79     2208.50    227.32 o 
   3   9  10       12.35       11.73     16.80 o 
   4   9  10     1154.61     1690.47    269.87 o 
   5   9  10       28.30       29.44     16.30 o 
   6   9  10       25.43       18.77     26.77 o 
   7   9  10      215.97      287.47    104.29 o 
   0  10  10     2091.90     1723.24    200.47 o 
   1  10  10       11.15        0.08      9.49 o 
   2  10  10       84.23       46.57     12.60 o 
   3  10  10       72.88      110.90     38.18 o 
   4  10  10        2.03        4.24     16.35 o 
   5  10  10      535.54      690.03    158.57 o 
   6  10  10       79.95       84.11     30.89 o 
   7  10  10      112.97      137.19     81.32 o 
   1  11  10      524.90      452.98     35.40 o 
   2  11  10     1316.73     1235.64     62.85 o 
   3  11  10      119.94      112.31     27.82 o 
   4  11  10      222.79      359.34     45.79 o 
   5  11  10      384.74      438.54     85.26 o 
   6  11  10       90.65      154.60     60.20 o 
   7  11  10      103.42      111.07     53.71 o 
   0  12  10     4384.56     3765.37    321.17 o 
   1  12  10     2094.01     1815.56     80.28 o 
   2  12  10     3057.54     2635.87    179.17 o 
   3  12  10      544.76      540.96     65.78 o 
   4  12  10      236.65      255.37     54.14 o 
   5  12  10      514.79      600.62    128.62 o 
   6  12  10        0.13      -31.98     50.94 o 
   7  12  10       80.24       73.17     84.96 o 
   1  13  10      362.98      360.35     35.21 o 
   2  13  10       11.70        1.74      7.94 o 
   3  13  10       44.12       27.50     13.23 o 
   4  13  10      354.80      431.35     68.61 o 
   5  13  10       10.39      -17.33     22.47 o 
   6  13  10       42.25      155.20     60.54 o 
   7  13  10       73.60       55.30     47.99 o 
   0  14  10     1185.83     1143.48    163.65 o 
   1  14  10     2644.76     2691.04    153.70 o 
   2  14  10     2235.82     2262.21    168.62 o 
   3  14  10      149.68      118.79     19.84 o 
   4  14  10      268.71      391.94     79.89 o 
   5  14  10       49.11       26.37     32.70 o 
   6  14  10       82.44      121.45     55.97 o 
   1  15  10       40.15       26.59     13.90 o 
   2  15  10     1166.78     1333.93     77.80 o 
   3  15  10      162.80      173.18     28.58 o 
   4  15  10       48.25       57.21     40.17 o 
   5  15  10      245.31      231.08     65.22 o 
   6  15  10      101.20       68.87     63.21 o 
   0  16  10      386.23      575.11    135.55 o 
   1  16  10      578.52      709.19     54.81 o 
   2  16  10      243.50      273.59     30.24 o 
   3  16  10      160.45      186.40     34.11 o 
   4  16  10      178.30      236.07     56.62 o 
   5  16  10       13.37       67.90     48.30 o 
   6  16  10       13.28      -13.58     46.81 o 
   1  17  10      722.00      849.77     62.24 o 
   2  17  10      386.79      397.37     42.76 o 
   3  17  10      201.05      157.73     56.12 o 
   4  17  10      296.25      350.78    110.89 o 
   5  17  10      110.18      104.38    113.22 o 
   0  18  10      469.31      546.23    138.83 o 
   1  18  10      567.06      605.12     67.96 o 
   2  18  10       67.55       36.24     27.81 o 
   3  18  10      960.99     1065.86    126.04 o 
   4  18  10       12.87       67.86     36.49 o 
   5  18  10      162.96      184.55     55.93 o 
   1  19  10       15.93       33.20     19.65 o 
   2  19  10      863.00     1174.40    100.92 o 
   3  19  10      281.36      266.48     58.43 o 
   4  19  10        3.17       16.31     29.36 o 
   5  19  10       19.16       40.25     32.09 o 
   0  20  10       24.00       57.64     46.16 o 
   1  20  10       10.45      117.79     44.90 o 
   2  20  10       93.27      130.35     29.78 o 
   3  20  10        7.30       -4.00      9.90 o 
   4  20  10        1.03       -1.40     14.07 o 
   1  21  10       14.01       70.47     28.73 o 
   2  21  10        0.06       41.40     32.25 o 
   3  21  10      123.95      163.85     49.80 o 
   0  22  10       53.70      130.08     81.74 o 
   1  22  10        1.36       18.02     27.00 o 
   2  22  10       25.90      169.15     49.87 o 
   3  22  10       15.04       38.22     41.78 o 
   1  23  10        6.76       42.54     63.01 o 
   1   1  11      281.44      256.23     33.92 o 
   2   1  11     1105.80     1285.49    161.75 o 
   3   1  11        7.61       14.11      7.65 o 
   4   1  11     1109.39     1311.99    117.28 o 
   5   1  11        0.40        8.12     11.03 o 
   6   1  11      291.37      386.53     84.62 o 
   7   1  11      174.03      213.06     80.12 o 
   8   1  11        0.11      -10.31     62.94 o 
   0   2  11     5825.42     5717.13    234.74 o 
   1   2  11       31.24       43.40     17.24 o 
   2   2  11       54.39       59.12     15.48 o 
   3   2  11     3443.03     3699.31    449.11 o 
   4   2  11      115.83      133.10     29.93 o 
   5   2  11       47.48       45.51     18.09 o 
   6   2  11       66.79       46.94     30.69 o 
   7   2  11       13.43        0.95     17.06 o 
   8   2  11        0.10       -6.09    114.59 o 
   1   3  11     2213.41     2393.01    156.70 o 
   2   3  11    10794.11    12123.91    547.22 o 
   3   3  11      375.93      480.80     57.40 o 
   4   3  11      220.28      342.46     46.50 o 
   5   3  11      450.94      558.01    131.42 o 
   6   3  11       27.85       45.34     27.76 o 
   7   3  11        0.00      -20.29     24.22 o 
   8   3  11       44.78       40.89     59.18 o 
   0   4  11    15737.23    12714.42   2896.54 o 
   1   4  11    10917.29    11717.77    837.68 o 
   2   4  11     1196.03     1278.97     70.02 o 
   3   4  11      308.28      310.74     34.59 o 
   4   4  11      884.91     1061.03    107.67 o 
   5   4  11      311.40      284.27     72.65 o 
   6   4  11       22.94       21.10     13.63 o 
   7   4  11      337.13      282.49     71.38 o 
   8   4  11       75.90       32.28     49.50 o 
   1   5  11       60.10       30.95     10.96 o 
   2   5  11       67.65       55.15     12.52 o 
   3   5  11     1616.01     2155.04    130.24 o 
   4   5  11        0.04       -6.29     18.42 o 
   5   5  11      358.39      462.52    279.76 o 
   6   5  11      102.23       98.43     28.17 o 
   7   5  11       42.94       11.48     16.06 o 
   8   5  11        4.68       77.47     68.86 o 
   0   6  11        5.77       13.38     11.96 o 
   1   6  11    10662.39    10432.48    552.22 o 
   2   6  11     2215.30     2327.40    115.30 o 
   3   6  11     2155.62     2744.26    128.24 o 
   4   6  11      878.51     1104.99     98.93 o 
   5   6  11        0.73      -12.95     17.21 o 
   6   6  11        6.03        0.53     10.04 o 
   7   6  11       11.94       13.69     13.09 o 
   8   6  11      181.97      205.51    156.02 o 
   1   7  11      514.44      502.05     33.27 o 
   2   7  11      327.47      355.79     31.82 o 
   3   7  11      182.17      275.33     38.25 o 
   4   7  11      145.36      198.95     41.79 o 
   5   7  11      253.70      447.54     75.62 o 
   6   7  11      193.56      181.15     71.14 o 
   7   7  11        4.78       65.67     41.06 o 
   8   7  11       55.07       59.18     80.70 o 
   0   8  11      162.29      225.13     28.81 o 
   1   8  11       43.78       40.24     10.96 o 
   2   8  11        9.20       12.40     11.71 o 
   3   8  11        1.79      -11.24     11.24 o 
   4   8  11       19.01       27.28     16.88 o 
   5   8  11       24.71       60.53     30.88 o 
   6   8  11      156.12      119.80     44.21 o 
   7   8  11        2.23        9.51     52.19 o 
   8   8  11       14.39     -146.33    146.33 o 
   1   9  11        0.09        6.52      6.68 o 
   2   9  11       37.78       27.62     14.34 o 
   3   9  11     1125.18     1404.65    123.48 o 
   4   9  11       24.48       26.56     20.81 o 
   5   9  11     1070.92     1643.83    121.50 o 
   6   9  11      266.32      264.10     65.21 o 
   7   9  11        7.85      -45.23     45.23 o 
   0  10  11        4.01       11.40      6.43 o 
   1  10  11      440.95      449.24     33.48 o 
   2  10  11      306.45      295.97     28.57 o 
   3  10  11        1.12        4.93     12.90 o 
   4  10  11      169.68      194.59     47.81 o 
   5  10  11      169.15      157.37     29.78 o 
   6  10  11      252.45      255.75     79.34 o 
   7  10  11       61.46      166.52     88.33 o 
   1  11  11      553.72      525.53     37.59 o 
   2  11  11      560.43      447.12     37.93 o 
   3  11  11      441.18      508.12     52.98 o 
   4  11  11      253.53      422.08    110.25 o 
   5  11  11       50.80       57.97     32.86 o 
   6  11  11        2.69       57.94     39.68 o 
   7  11  11       18.03       84.35     45.01 o 
   0  12  11     1108.51     1022.78    286.75 o 
   1  12  11     2080.40     2211.53    107.45 o 
   2  12  11       17.67       19.76      5.36 o 
   3  12  11      228.74      191.73     31.62 o 
   4  12  11      347.14      470.47     64.45 o 
   5  12  11        3.69       -0.99     25.82 o 
   6  12  11       64.41       53.87     64.15 o 
   7  12  11       41.94       91.12     59.40 o 
   1  13  11        2.41        3.27     15.57 o 
   2  13  11       14.53       15.95     13.69 o 
   3  13  11      837.86      926.25     68.90 o 
   4  13  11      217.09      276.13     38.63 o 
   5  13  11       27.20       17.33     31.28 o 
   6  13  11       22.99        8.52     39.92 o 
   7  13  11        2.27        5.86     31.28 o 
   0  14  11      127.70      234.87     92.04 o 
   1  14  11     1788.88     1785.27    115.33 o 
   2  14  11       40.20       56.85     17.07 o 
   3  14  11      332.87      236.94     29.66 o 
   4  14  11       35.63       26.41     23.75 o 
   5  14  11       14.73       -1.48     34.92 o 
   6  14  11       73.32      127.84     63.88 o 
   1  15  11      695.48      779.86     58.75 o 
   2  15  11      905.05     1142.51     69.75 o 
   3  15  11      244.78      208.84     28.43 o 
   4  15  11       75.75       76.78     26.82 o 
   5  15  11      322.42      284.10    107.08 o 
   6  15  11       33.32       53.58     45.00 o 
   0  16  11     1554.98     2009.71    255.32 o 
   1  16  11      639.01      628.10     54.10 o 
   2  16  11      545.70      582.03     48.77 o 
   3  16  11      253.60      238.26     39.36 o 
   4  16  11       62.79       76.72     49.21 o 
   5  16  11        3.13        0.72     27.11 o 
   6  16  11       19.64        8.22     31.58 o 
   1  17  11       75.18       47.09     19.82 o 
   2  17  11      480.69      480.94     47.83 o 
   3  17  11      283.01      266.68     47.04 o 
   4  17  11        6.62       12.32     18.12 o 
   5  17  11        1.04       36.14     34.48 o 
   0  18  11      475.54      506.74    151.18 o 
   1  18  11      472.19      509.71     67.89 o 
   2  18  11     1088.64     1312.17    103.35 o 
   3  18  11       25.19       59.57     37.75 o 
   4  18  11      129.66      133.75     41.65 o 
   5  18  11       38.56       38.31     36.90 o 
   1  19  11      124.90      139.17     50.87 o 
   2  19  11       36.76       14.98     28.50 o 
   3  19  11       41.82       73.55     45.70 o 
   4  19  11       26.53       10.90     34.76 o 
   0  20  11       73.22       91.48     76.93 o 
   1  20  11       30.32       14.87     36.15 o 
   2  20  11      102.14       84.64     26.39 o 
   3  20  11       25.30       51.15     29.04 o 
   4  20  11      260.41      368.56     89.85 o 
   1  21  11       41.10       -7.12     48.25 o 
   2  21  11        0.02       36.13     31.05 o 
   3  21  11      155.26       21.12     67.87 o 
   0  22  11        2.55      133.93    111.43 o 
   1  22  11        2.60       73.47     65.92 o 
   2  22  11       84.35      163.55    138.80 o 
   1  23  11        3.23       77.20     67.51 o 
   0   0  12    16910.67    19369.81    740.27 o 
   1   0  12      693.82     1078.54    104.37 o 
   2   0  12      147.73      141.90     31.70 o 
   3   0  12      354.43      462.32    100.51 o 
   4   0  12     5274.04     7508.25    598.78 o 
   5   0  12      333.74      321.81    171.62 o 
   6   0  12      114.03      205.51    118.36 o 
   7   0  12        5.77       53.80     59.18 o 
   8   0  12        2.20       30.19     38.74 o 
   1   1  12      953.49     1084.99     79.51 o 
   2   1  12     1974.38     1993.30    259.47 o 
   3   1  12      138.04      127.62     23.94 o 
   4   1  12     1525.51     1998.43    182.60 o 
   5   1  12      200.51      285.77     86.04 o 
   6   1  12       90.06       87.03     32.93 o 
   7   1  12       15.81       34.82     27.47 o 
   8   1  12        0.19       16.44     37.72 o 
   0   2  12     8277.41     9487.85    313.60 o 
   1   2  12     1715.76     2441.10    123.77 o 
   2   2  12     5564.86     6710.86    529.39 o 
   3   2  12     1362.42     1545.93    187.14 o 
   4   2  12      250.56      341.32     51.73 o 
   5   2  12      618.79      700.69    161.98 o 
   6   2  12        8.77       22.35      7.46 o 
   7   2  12      169.17      112.36     46.84 o 
   8   2  12       77.53       88.52     52.82 o 
   1   3  12        2.96       -4.20      9.03 o 
   2   3  12     8516.02    10303.69    253.52 o 
   3   3  12     1239.12     1489.99    142.15 o 
   4   3  12      113.70      167.08     38.89 o 
   5   3  12       62.92       81.51     46.18 o 
   6   3  12        0.82       18.72     10.21 o 
   7   3  12        1.36       -7.02     18.14 o 
   8   3  12        2.17      -45.19     62.41 o 
   0   4  12      163.59      191.08     48.96 o 
   1   4  12     6439.66     5884.85    647.02 o 
   2   4  12      665.00      797.67     86.53 o 
   3   4  12     1484.23     1983.60     96.28 o 
   4   4  12       66.95       98.02     28.05 o 
   5   4  12        0.20       57.03     70.48 o 
   6   4  12      116.09       77.56     24.79 o 
   7   4  12      136.70      130.12     53.32 o 
   8   4  12        6.53       91.46     64.56 o 
   1   5  12     1657.89     1337.13    113.31 o 
   2   5  12       81.83       95.79     18.09 o 
   3   5  12      450.96      555.16     45.64 o 
   4   5  12        1.29       16.98     33.59 o 
   5   5  12        5.31       12.11     41.43 o 
   6   5  12      450.79      482.27     82.69 o 
   7   5  12        2.16       22.49     46.94 o 
   8   5  12      112.44      100.07     97.91 o 
   0   6  12     3791.38     3703.13    386.55 o 
   1   6  12     8659.58     9034.34    516.90 o 
   2   6  12      268.44      249.88     27.88 o 
   3   6  12     2162.48     2935.39    128.98 o 
   4   6  12       12.95       48.54      8.37 o 
   5   6  12       69.12       49.96     41.96 o 
   6   6  12       17.57       21.19     30.59 o 
   7   6  12       23.91       22.56     16.75 o 
   8   6  12        4.61       88.23    121.59 o 
   1   7  12      912.54     1032.53     52.98 o 
   2   7  12     1070.76     1266.35     66.29 o 
   3   7  12      992.70     1298.04     93.01 o 
   4   7  12      230.55      301.58     61.66 o 
   5   7  12       32.61       56.37     26.33 o 
   6   7  12        0.01      -20.14     71.55 o 
   7   7  12       12.87       68.25     40.89 o 
   8   7  12        3.17       93.61     96.84 o 
   0   8  12     2419.67     2306.14    135.80 o 
   1   8  12        0.41       -6.94      7.60 o 
   2   8  12     1392.99     1381.64    111.37 o 
   3   8  12     1016.70     1255.46    123.01 o 
   4   8  12     1483.81     2442.92    144.23 o 
   5   8  12       28.55       38.95     12.89 o 
   6   8  12      958.93     1044.43    191.57 o 
   7   8  12       38.88        1.49     31.77 o 
   1   9  12       20.34       22.03      6.33 o 
   2   9  12     1471.30     1706.13    116.80 o 
   3   9  12       11.26       16.25     19.16 o 
   4   9  12        4.97        8.62     27.95 o 
   5   9  12       56.75       62.86     21.49 o 
   6   9  12        2.33        6.07     24.86 o 
   7   9  12      120.45      189.92     80.90 o 
   0  10  12      108.96      127.58     25.37 o 
   1  10  12     3889.42     3167.33    165.09 o 
   2  10  12       14.15        8.64      9.61 o 
   3  10  12      196.71      249.20     42.61 o 
   4  10  12        0.13      -18.66     29.05 o 
   5  10  12      450.72      682.86    145.23 o 
   6  10  12        9.23        3.63     20.98 o 
   7  10  12      157.34      347.47    106.28 o 
   1  11  12      527.31      477.38     35.29 o 
   2  11  12      904.27      885.06     73.41 o 
   3  11  12        6.58        4.22     10.75 o 
   4  11  12     1312.80     1394.00    392.20 o 
   5  11  12       37.34       19.43     18.22 o 
   6  11  12        3.60       38.84     52.14 o 
   7  11  12       30.07       80.16     49.36 o 
   0  12  12     2695.73     2343.30    210.71 o 
   1  12  12     2874.45     2389.24    168.50 o 
   2  12  12        2.45        5.01      6.09 o 
   3  12  12     1973.61     2275.63    165.88 o 
   4  12  12        0.12        2.16     18.61 o 
   5  12  12      807.76      983.79    242.10 o 
   6  12  12        0.42      -10.08     11.07 o 
   7  12  12        5.42       52.03     79.80 o 
   1  13  12       79.56       78.68     18.44 o 
   2  13  12      847.44      843.87     79.79 o 
   3  13  12      353.49      407.49     46.43 o 
   4  13  12        0.80       -0.03      9.47 o 
   5  13  12      152.73      138.64     67.99 o 
   6  13  12        8.22       27.08     43.92 o 
   0  14  12      865.65      838.19    200.13 o 
   1  14  12       69.96       62.87     25.61 o 
   2  14  12      131.61      157.18     24.92 o 
   3  14  12       95.51       81.19     24.50 o 
   4  14  12       46.16        3.55     20.62 o 
   5  14  12        1.41       37.66     30.99 o 
   6  14  12       65.62       91.21     54.23 o 
   1  15  12      546.41      633.12     57.02 o 
   2  15  12       98.82       73.19     20.89 o 
   3  15  12     1122.80     1483.68    158.56 o 
   4  15  12        4.47      -14.27     49.64 o 
   5  15  12      115.24      130.80     72.63 o 
   6  15  12        7.59       46.76     64.05 o 
   0  16  12     2781.15     2896.54    402.42 o 
   1  16  12     5233.27     6893.37    422.75 o 
   2  16  12       56.20       64.06     17.52 o 
   3  16  12     1395.95     1455.97    157.30 o 
   4  16  12       88.11       12.68     29.59 o 
   5  16  12       32.91      109.20     78.55 o 
   6  16  12       76.21       21.84     67.79 o 
   1  17  12      130.57      174.82     38.82 o 
   2  17  12       96.44       81.17     20.38 o 
   3  17  12       11.43      -16.01     16.01 o 
   4  17  12      481.30      560.94    100.50 o 
   5  17  12        9.69        1.28     32.02 o 
   0  18  12       65.14       44.12     36.58 o 
   1  18  12      913.77     1245.09    137.44 o 
   2  18  12      292.13      298.00     49.69 o 
   3  18  12      170.33      152.57     65.60 o 
   4  18  12        8.24        7.17     25.51 o 
   5  18  12       38.68       -7.52     48.31 o 
   1  19  12       39.48       29.92     21.68 o 
   2  19  12        0.10       16.44     23.67 o 
   3  19  12      157.26       49.95     42.24 o 
   4  19  12       70.91       52.95     46.07 o 
   0  20  12      264.31      312.03    144.18 o 
   1  20  12        1.27      -14.22     21.41 o 
   2  20  12       62.04      132.93     45.85 o 
   3  20  12      274.24      357.75     88.04 o 
   4  20  12       62.96       44.56     29.53 o 
   1  21  12      115.63      222.71     80.30 o 
   2  21  12       17.43      -19.15     23.68 o 
   3  21  12       82.03       53.75     30.62 o 
   0  22  12       16.49       18.75     41.33 o 
   1  22  12      139.85      100.13     58.10 o 
   2  22  12       49.03       23.67     13.99 o 
   1   1  13      638.66      869.01     55.05 o 
   2   1  13     4936.64     4940.64    598.70 o 
   3   1  13     1037.02     1265.81    171.98 o 
   4   1  13      354.15      463.18     63.81 o 
   5   1  13      248.64      249.16     82.00 o 
   6   1  13      609.74      747.73    245.86 o 
   7   1  13      150.25      213.60     74.01 o 
   8   1  13       49.42        8.75     25.00 o 
   0   2  13     9060.53    10371.37    334.96 o 
   1   2  13     2335.10     2537.52    120.46 o 
   2   2  13      129.77       79.62     24.10 o 
   3   2  13      301.22      402.23     60.19 o 
   4   2  13      679.63      771.69     91.88 o 
   5   2  13        6.91        2.20     21.57 o 
   6   2  13      257.34      317.47     80.38 o 
   7   2  13       15.02       48.60     22.01 o 
   8   2  13        0.38      -36.37     36.37 o 
   1   3  13        0.59       -3.61      7.20 o 
   2   3  13      198.47      226.97     36.93 o 
   3   3  13       73.12       96.51     23.87 o 
   4   3  13     1155.11     1379.62    161.46 o 
   5   3  13      671.40      905.96    459.44 o 
   6   3  13        0.78        1.24     17.24 o 
   7   3  13       15.43       10.75     21.91 o 
   8   3  13       25.71       96.84     93.61 o 
   0   4  13     6143.37     6206.12    288.62 o 
   1   4  13     3643.72     3848.18    437.23 o 
   2   4  13     2466.59     2889.69    164.21 o 
   3   4  13      956.42     1058.69     82.43 o 
   4   4  13      216.63      242.87     43.82 o 
   5   4  13        0.08      -31.08     46.27 o 
   6   4  13       64.00       55.74     22.21 o 
   7   4  13      102.16      146.27     58.01 o 
   8   4  13      114.69      112.98    107.60 o 
   1   5  13      346.88      437.32     32.53 o 
   2   5  13     2623.87     2943.82    261.24 o 
   3   5  13      100.31       95.64     17.62 o 
   4   5  13      153.87      173.30     39.82 o 
   5   5  13      261.37      294.65    161.40 o 
   6   5  13       31.10        9.74     13.34 o 
   7   5  13       81.87       56.43     53.26 o 
   8   5  13        0.71       68.86     81.77 o 
   0   6  13      160.61      125.78     50.01 o 
   1   6  13        1.74       -3.83      7.75 o 
   2   6  13      499.69      508.31     42.87 o 
   3   6  13     1108.49     1323.25     75.53 o 
   4   6  13       36.73       38.68     20.18 o 
   5   6  13      265.73      332.59     85.00 o 
   6   6  13       45.97       56.19     17.30 o 
   7   6  13      161.54      128.16     47.88 o 
   8   6  13      115.50      386.28    188.30 o 
   1   7  13     2593.97     2554.94    118.28 o 
   2   7  13     1529.96     1797.65     88.23 o 
   3   7  13     1199.44     1441.03    101.27 o 
   4   7  13     1119.87     1652.84    114.86 o 
   5   7  13        3.18       -6.80     18.36 o 
   6   7  13        3.49       15.73     32.64 o 
   7   7  13       13.43      -11.68     15.82 o 
   0   8  13     1049.88      945.07     68.68 o 
   1   8  13     8182.35     8109.34    423.44 o 
   2   8  13      982.44     1021.02     98.54 o 
   3   8  13     1134.43     1533.20    105.80 o 
   4   8  13       64.01       92.50     25.64 o 
   5   8  13      221.55      303.56     62.74 o 
   6   8  13      135.54       80.05     81.24 o 
   7   8  13        0.01       39.28     62.58 o 
   1   9  13      699.29      571.71     36.60 o 
   2   9  13     1783.05     1854.22    212.32 o 
   3   9  13      140.66      134.92     31.02 o 
   4   9  13     1820.56     2439.83    183.00 o 
   5   9  13      140.73      213.21     49.80 o 
   6   9  13        8.72       54.73     39.33 o 
   7   9  13        0.02      -28.61     36.88 o 
   0  10  13      246.54      177.73     31.29 o 
   1  10  13        1.16        8.83      7.15 o 
   2  10  13       14.37        4.99      6.98 o 
   3  10  13      405.66      462.94     55.33 o 
   4  10  13      311.72      391.31    128.04 o 
   5  10  13       82.32      124.66     82.31 o 
   6  10  13       56.22       56.11     52.79 o 
   7  10  13       80.01      126.73     71.11 o 
   1  11  13      701.18      631.68     43.69 o 
   2  11  13     1469.78     1092.84     78.13 o 
   3  11  13      340.89      537.15     63.20 o 
   4  11  13      460.26      367.49    165.70 o 
   5  11  13        1.24        6.26     46.79 o 
   6  11  13      331.38      335.38     89.80 o 
   7  11  13        5.32       39.88     40.09 o 
   0  12  13       30.22       78.07     31.72 o 
   1  12  13     1387.98     1287.89    123.99 o 
   2  12  13      116.47      127.96     25.37 o 
   3  12  13      155.51      147.15     32.02 o 
   4  12  13       96.48       90.95     36.39 o 
   5  12  13       22.62      -25.23     30.25 o 
   6  12  13      201.12      122.45     60.73 o 
   7  12  13        1.60       17.52     38.18 o 
   1  13  13       40.43       62.65     17.88 o 
   2  13  13      587.28      651.14     49.66 o 
   3  13  13      357.49      402.48     45.18 o 
   4  13  13       44.70       25.04     37.27 o 
   5  13  13      210.16      227.74     86.60 o 
   6  13  13       76.05       32.05     59.40 o 
   0  14  13     6959.08    10347.71    823.13 o 
   1  14  13      393.99      543.68     59.03 o 
   2  14  13      812.15      967.18     67.85 o 
   3  14  13      430.66      568.35     80.87 o 
   4  14  13      507.49      340.39     78.01 o 
   5  14  13      123.44      162.65     75.24 o 
   6  14  13      127.70      155.09     72.52 o 
   1  15  13      153.20      228.80     36.24 o 
   2  15  13       65.92       50.09     18.04 o 
   3  15  13     1063.81     1282.11    120.02 o 
   4  15  13      168.66       38.45     76.66 o 
   5  15  13       16.60        7.23     86.62 o 
   6  15  13       11.65      -33.19     48.65 o 
   0  16  13      139.11      188.32     78.58 o 
   1  16  13     1981.66     2595.26    181.20 o 
   2  16  13      192.41      211.11     33.93 o 
   3  16  13      628.83      629.91    113.16 o 
   4  16  13       25.83       -8.13     27.66 o 
   5  16  13        4.67      -14.16     95.76 o 
   1  17  13       59.28       91.02     28.07 o 
   2  17  13      344.60      406.19     47.84 o 
   3  17  13       51.88       49.62     15.23 o 
   4  17  13       26.41      -10.53     29.39 o 
   5  17  13      129.06      162.65     51.24 o 
   0  18  13      356.32      518.44    139.08 o 
   1  18  13        4.40       38.64     19.41 o 
   2  18  13       85.08       74.98     25.72 o 
   3  18  13       16.31       16.42     29.82 o 
   4  18  13       10.03        2.61     35.56 o 
   5  18  13       53.78      105.24     50.26 o 
   1  19  13      105.49      125.64     42.81 o 
   2  19  13       13.98        5.35     24.31 o 
   3  19  13      146.59      191.92     56.18 o 
   4  19  13      439.44      429.68     93.34 o 
   0  20  13      251.14      307.80    109.06 o 
   1  20  13        3.66       27.66     24.21 o 
   2  20  13        8.46       15.12     20.78 o 
   3  20  13        0.00      -16.28     36.03 o 
   4  20  13        1.36       -3.33     25.08 o 
   1  21  13        1.54      -12.13     36.89 o 
   2  21  13        2.21        4.86     25.24 o 
   3  21  13       21.39       75.65     56.52 o 
   0  22  13        0.03       -5.47     17.75 o 
   1  22  13       97.48       24.34     45.73 o 
   2  22  13       24.89      -21.52     46.27 o 
   0   0  14    15562.02    18462.76    776.86 o 
   1   0  14     3961.52     4828.49    420.87 o 
   2   0  14     1158.54     1271.63    361.53 o 
   3   0  14      597.67      776.41    146.69 o 
   4   0  14      265.21      212.69     76.93 o 
   5   0  14      311.73      308.39     87.90 o 
   6   0  14        0.74      -43.04     47.34 o 
   7   0  14        5.15        4.24     23.67 o 
   8   0  14       12.19      117.89     60.71 o 
   1   1  14       16.88       16.33      8.42 o 
   2   1  14     5580.95     6863.07    351.37 o 
   3   1  14       31.90       33.28     13.27 o 
   4   1  14     1972.58     2267.30    424.76 o 
   5   1  14      348.49      358.73     43.62 o 
   6   1  14       60.13       49.98     41.98 o 
   7   1  14        6.34       12.21     17.03 o 
   8   1  14        1.45       34.18     75.01 o 
   0   2  14    35960.83    39456.70   1168.75 o 
   1   2  14      189.68      304.82     41.81 o 
   2   2  14      446.67      368.91     54.49 o 
   3   2  14      363.74      521.05     66.69 o 
   4   2  14     1461.57     1523.91    239.79 o 
   5   2  14        4.21       11.34     12.51 o 
   6   2  14      122.48      118.53     38.85 o 
   7   2  14        0.11       14.35     16.40 o 
   8   2  14        0.02       21.69     68.32 o 
   1   3  14       16.11       12.01     19.36 o 
   2   3  14       31.51       21.34     11.12 o 
   3   3  14      373.89      418.21     55.12 o 
   4   3  14     1011.50     1283.72    179.68 o 
   5   3  14        5.29       -1.81     21.20 o 
   6   3  14      243.10      141.25     54.53 o 
   7   3  14        9.13       16.01     21.57 o 
   8   3  14       17.67     -101.14    101.14 o 
   0   4  14    13672.08    16064.37    474.63 o 
   1   4  14       58.21       65.26     16.60 o 
   2   4  14     2484.01     3458.28    174.65 o 
   3   4  14       71.00      101.68     26.68 o 
   4   4  14      254.48      330.66     48.15 o 
   5   4  14      158.26      144.41     54.56 o 
   6   4  14       33.56       17.54     23.44 o 
   7   4  14        0.73       -4.15     29.64 o 
   8   4  14      162.46      177.54    172.16 o 
   1   5  14        0.13        4.39      5.48 o 
   2   5  14     1331.52     1488.07    143.32 o 
   3   5  14      582.60      632.56     54.30 o 
   4   5  14      185.23      190.41     38.46 o 
   5   5  14      242.29      243.07    143.64 o 
   6   5  14        0.57        8.63     21.84 o 
   7   5  14       13.89       41.23     40.12 o 
   8   5  14       19.56      -35.51     59.18 o 
   0   6  14    15028.08    10322.27    461.60 o 
   1   6  14      194.10      155.98     20.64 o 
   2   6  14        6.25       -3.99     10.21 o 
   3   6  14       82.42      124.80     19.47 o 
   4   6  14      906.88     1305.48    106.34 o 
   5   6  14      260.43      501.97     92.56 o 
   6   6  14       25.62       30.93     20.05 o 
   7   6  14        9.38       -1.72      9.39 o 
   1   7  14     2245.48     2123.59    154.24 o 
   2   7  14      808.41      964.35     66.90 o 
   3   7  14     1645.92     2094.04    151.80 o 
   4   7  14      205.47      388.66     61.59 o 
   5   7  14       52.95       70.78     50.27 o 
   6   7  14      573.16      556.80    133.52 o 
   7   7  14       16.05       36.84     16.74 o 
   0   8  14     2007.16     1646.83     93.95 o 
   1   8  14        4.30        5.29      7.14 o 
   2   8  14     1563.52     1840.18    132.87 o 
   3   8  14      386.80      317.69     49.00 o 
   4   8  14       30.40       19.78     17.96 o 
   5   8  14       91.08      153.23     47.78 o 
   6   8  14      828.79      784.59    169.27 o 
   7   8  14       54.85      115.56     49.78 o 
   1   9  14       18.15       18.23      5.89 o 
   2   9  14      315.35      358.17     52.73 o 
   3   9  14     1078.93     1377.69    115.62 o 
   4   9  14      991.67     1423.99    143.96 o 
   5   9  14      233.70      403.68     81.38 o 
   6   9  14        0.05       12.39     24.48 o 
   7   9  14       11.42        5.94     33.29 o 
   0  10  14     3287.90     3088.21    262.25 o 
   1  10  14      252.83      305.36     30.25 o 
   2  10  14      299.79      345.77     52.77 o 
   3  10  14        8.88       31.10     17.89 o 
   4  10  14      810.61     1201.12    183.34 o 
   5  10  14       41.78       89.02     56.36 o 
   6  10  14      133.28       98.77    108.34 o 
   7  10  14       13.51      -38.84     59.83 o 
   1  11  14      539.24      442.55     43.32 o 
   2  11  14      221.35      202.59     32.11 o 
   3  11  14      328.29      364.72     56.63 o 
   4  11  14      503.80      700.28    140.91 o 
   5  11  14      167.88      157.08     93.61 o 
   6  11  14       42.59      -49.52     49.52 o 
   7  11  14       38.49      172.68     57.95 o 
   0  12  14     2903.50     2215.22    261.53 o 
   1  12  14      770.01      735.82     86.23 o 
   2  12  14      431.46      508.43     44.13 o 
   3  12  14       51.66       77.73     22.61 o 
   4  12  14      320.14      545.08     83.93 o 
   5  12  14        1.59       34.81     44.65 o 
   6  12  14       84.28      145.80     59.31 o 
   7  12  14        0.95       67.11     48.66 o 
   1  13  14       45.57       51.00     20.15 o 
   2  13  14      657.10      840.16     73.54 o 
   3  13  14      189.88      166.46     30.37 o 
   4  13  14      510.04      716.99    100.95 o 
   5  13  14      272.98      323.24    147.95 o 
   6  13  14        0.34        2.28     24.63 o 
   0  14  14      231.95      272.22    101.14 o 
   1  14  14     1274.34     1741.30    108.52 o 
   2  14  14      432.10      528.61     56.05 o 
   3  14  14        1.44       -5.75      6.95 o 
   4  14  14      440.75      304.92    107.84 o 
   5  14  14        0.31       27.11     39.68 o 
   6  14  14        7.75      -25.17     33.08 o 
   1  15  14      554.16      710.40     85.45 o 
   2  15  14      222.56      192.19     25.40 o 
   3  15  14      500.82      582.25     69.60 o 
   4  15  14      128.05      122.53     53.68 o 
   5  15  14       77.63       14.82     40.89 o 
   6  15  14        0.05        6.90     54.88 o 
   0  16  14      344.90      346.94    101.07 o 
   1  16  14     2320.56     3273.47    292.90 o 
   2  16  14      860.39     1003.96     71.81 o 
   3  16  14      358.93      391.94     60.55 o 
   4  16  14        0.36      -25.17     28.06 o 
   5  16  14       23.66       -8.18     12.53 o 
   1  17  14       11.65       -2.99     11.06 o 
   2  17  14       86.25       52.61     27.68 o 
   3  17  14       16.13        3.95     28.98 o 
   4  17  14      195.62      185.68     60.25 o 
   5  17  14       10.97      -21.26     46.10 o 
   0  18  14      335.38      403.28    118.18 o 
   1  18  14      324.58      376.79     73.27 o 
   2  18  14        5.18       -4.43     21.20 o 
   3  18  14      241.73      253.20     66.55 o 
   4  18  14      314.51      448.19     94.09 o 
   5  18  14        4.36      -22.57     22.57 o 
   1  19  14        2.40       10.24     15.42 o 
   2  19  14      221.21      331.81     61.83 o 
   3  19  14        4.56       15.80     19.82 o 
   4  19  14      109.02      134.61     48.91 o 
   0  20  14      148.73      238.57     87.41 o 
   1  20  14       56.31       57.63     57.94 o 
   2  20  14       29.62       35.46     26.36 o 
   3  20  14      240.73      288.32     78.27 o 
   1  21  14        0.13        3.36     42.64 o 
   2  21  14      175.65      128.26     96.30 o 
   3  21  14        8.71        7.28     44.73 o 
   0  22  14        2.97       -2.04    143.64 o 
   1  22  14      250.87      643.23    169.06 o 
   1   1  15      343.07      388.93     30.08 o 
   2   1  15        0.53       10.29     23.98 o 
   3   1  15      192.79      172.94     27.58 o 
   4   1  15      128.47      172.41     60.60 o 
   5   1  15      538.15      548.45     67.71 o 
   6   1  15       17.54        7.04     11.00 o 
   7   1  15       55.16      101.81     38.71 o 
   8   1  15        0.68       71.25     36.46 o 
   0   2  15     3407.28     4034.18    300.74 o 
   1   2  15       26.16       42.29     10.66 o 
   2   2  15       18.29       22.87     18.09 o 
   3   2  15       28.91       55.74     14.42 o 
   4   2  15      683.91      886.88    109.31 o 
   5   2  15      239.16      142.85     57.05 o 
   6   2  15      135.18       87.27     32.71 o 
   7   2  15       22.84       30.48     27.81 o 
   8   2  15       15.07       72.02     66.46 o 
   1   3  15     1979.87     2545.55    136.10 o 
   2   3  15       34.40       54.87     24.04 o 
   3   3  15        0.03       -2.83     13.20 o 
   4   3  15      570.02      809.23    120.71 o 
   5   3  15      240.42      305.83    118.90 o 
   6   3  15      535.35      532.72     99.39 o 
   7   3  15       15.57       -7.75     37.66 o 
   8   3  15       80.85      159.23     99.27 o 
   0   4  15    16115.80    18602.22    523.28 o 
   1   4  15     3805.74     4415.07    440.25 o 
   2   4  15     4250.63     5326.53    252.78 o 
   3   4  15      312.82      446.86     49.67 o 
   4   4  15      848.46     1085.53    153.85 o 
   5   4  15       51.59       19.34     25.73 o 
   6   4  15        2.24       -2.61      7.75 o 
   7   4  15      132.14      124.45     39.99 o 
   8   4  15       23.44       79.62     80.70 o 
   1   5  15      607.72      598.43     70.48 o 
   2   5  15     1763.42     1833.13    161.89 o 
   3   5  15       11.43        0.68      8.78 o 
   4   5  15      139.91      110.27     39.11 o 
   5   5  15       24.46       19.40     30.62 o 
   6   5  15        2.10       -6.97     32.64 o 
   7   5  15       37.53       67.09     11.65 o 
   0   6  15     1151.34     1036.73    180.45 o 
   1   6  15     1436.16     1232.18     99.50 o 
   2   6  15     1074.75     1377.96    113.79 o 
   3   6  15      136.39      173.81     30.83 o 
   4   6  15       15.13       42.14     27.48 o 
   5   6  15      291.04      498.11     87.25 o 
   6   6  15        0.29      -16.04     16.04 o 
   7   6  15      131.16      125.92     78.55 o 
   1   7  15       90.33       85.74     16.32 o 
   2   7  15       39.58       28.13     12.38 o 
   3   7  15       17.74       12.58      5.68 o 
   4   7  15      413.48      674.92    102.09 o 
   5   7  15      217.72      246.86     56.67 o 
   6   7  15       23.77       37.14     25.41 o 
   7   7  15      158.94      203.01    111.90 o 
   0   8  15      715.91      602.29     61.36 o 
   1   8  15      448.91      449.62     37.32 o 
   2   8  15       22.89       36.24     22.05 o 
   3   8  15       72.88      113.87     23.41 o 
   4   8  15       45.13       20.93     33.87 o 
   5   8  15      847.73     1372.24    139.15 o 
   6   8  15       15.28       24.02     18.26 o 
   7   8  15       63.44       38.64     22.95 o 
   1   9  15      314.76      247.27     25.19 o 
   2   9  15       31.70       18.70     13.55 o 
   3   9  15       11.28       38.21     18.64 o 
   4   9  15      797.88     1304.97    142.74 o 
   5   9  15      189.78      349.69     64.68 o 
   6   9  15        1.87        3.50     12.23 o 
   7   9  15       27.51       56.49     11.03 o 
   0  10  15      801.64      656.65     63.44 o 
   1  10  15      935.80      767.65     53.61 o 
   2  10  15     2197.45     2324.18    276.03 o 
   3  10  15      261.36      388.02     70.66 o 
   4  10  15        1.37       38.32     38.74 o 
   5  10  15       52.85       48.17     53.26 o 
   6  10  15       56.55       56.00     35.11 o 
   7  10  15      101.86      180.47     76.86 o 
   1  11  15        7.79       11.94     14.67 o 
   2  11  15     2243.69     2542.78    304.40 o 
   3  11  15        0.14        1.78     18.71 o 
   4  11  15       66.07       95.48     36.33 o 
   5  11  15      336.91      426.19    167.32 o 
   6  11  15       35.57       10.18     25.97 o 
   7  11  15      125.72      120.81     33.79 o 
   0  12  15      229.79      164.64     35.23 o 
   1  12  15     1578.85     1875.14    171.88 o 
   2  12  15      791.94      790.85    100.15 o 
   3  12  15      793.77      807.11    169.13 o 
   4  12  15      203.63      329.51     67.60 o 
   5  12  15      351.36      333.54    175.38 o 
   6  12  15       18.82        4.25     23.09 o 
   1  13  15      825.69      890.15    100.64 o 
   2  13  15       14.59       19.88      8.08 o 
   3  13  15      579.78      535.74     73.72 o 
   4  13  15       51.20       26.82     20.78 o 
   5  13  15      227.15      213.46     89.84 o 
   6  13  15       64.63       55.75     60.41 o 
   0  14  15     3698.88     5507.95    624.07 o 
   1  14  15      131.23      111.44     39.86 o 
   2  14  15       97.63       96.94     17.21 o 
   3  14  15      210.53      215.13     42.80 o 
   4  14  15      113.87      134.76     52.34 o 
   5  14  15      110.30      186.54     91.76 o 
   6  14  15       19.81      107.27     71.85 o 
   1  15  15        0.14       15.98     23.27 o 
   2  15  15       95.32       84.64     22.52 o 
   3  15  15      243.15      300.45     63.13 o 
   4  15  15       25.13       23.18     29.56 o 
   5  15  15        0.02      -56.85     56.85 o 
   6  15  15       34.98       51.85     55.26 o 
   0  16  15      236.90      312.03    176.46 o 
   1  16  15      595.82      714.79    110.63 o 
   2  16  15      829.90     1066.53     85.00 o 
   3  16  15        3.32       -6.28     17.19 o 
   4  16  15        0.60      -21.44     79.62 o 
   5  16  15       26.05       23.35      9.36 o 
   1  17  15      413.06      518.81     77.75 o 
   2  17  15       48.98       90.67     23.28 o 
   3  17  15      570.26      608.13     89.37 o 
   4  17  15       34.92       39.44     32.10 o 
   5  17  15      159.08      105.26    113.92 o 
   0  18  15       86.08       96.37     57.65 o 
   1  18  15        1.86       19.76     44.26 o 
   2  18  15      332.86      460.01     60.65 o 
   3  18  15       28.37        1.54     16.60 o 
   4  18  15       19.32       12.07     33.39 o 
   1  19  15       10.53      -20.04     20.04 o 
   2  19  15        7.99      -23.67     23.67 o 
   3  19  15       88.35       80.44     39.99 o 
   4  19  15      106.63      136.42     80.91 o 
   0  20  15      224.72      275.32    101.44 o 
   1  20  15        1.90       23.01     29.52 o 
   2  20  15       11.35       20.91     12.87 o 
   3  20  15       87.24       51.23     95.67 o 
   1  21  15        4.83       26.46     36.42 o 
   2  21  15        7.40      133.56     92.07 o 
   0  22  15        0.40      -28.76     43.04 o 
   1  22  15      142.73      413.31    112.76 o 
   0   0  16     1926.50     2299.37    288.36 o 
   1   0  16     1674.63     2198.25    105.26 o 
   2   0  16       84.49       77.68     30.59 o 
   3   0  16      133.95      111.53     31.19 o 
   4   0  16       40.32       80.63     46.08 o 
   5   0  16      353.44      270.07    129.12 o 
   6   0  16       33.51       29.05     41.96 o 
   7   0  16       49.88       65.40     45.38 o 
   8   0  16       68.53      122.12     65.41 o 
   1   1  16       12.12        7.64      6.34 o 
   2   1  16        0.09       15.90     18.33 o 
   3   1  16      750.65      745.66     83.40 o 
   4   1  16      487.13      631.79     85.49 o 
   5   1  16       10.55        8.36     13.89 o 
   6   1  16       77.95       44.80     31.29 o 
   7   1  16      100.93      127.13     55.07 o 
   8   1  16        7.60       21.77     27.49 o 
   0   2  16     2954.39     4445.25    288.61 o 
   1   2  16       93.58      128.81     15.61 o 
   2   2  16     6266.40     8742.60    341.70 o 
   3   2  16        2.59       -0.44      5.74 o 
   4   2  16      435.90      582.19     69.66 o 
   5   2  16      481.94      433.91    102.28 o 
   6   2  16       26.58       23.34     10.81 o 
   7   2  16       53.80       83.49     35.18 o 
   8   2  16       39.86       52.45     25.13 o 
   1   3  16        0.61       -0.17      8.77 o 
   2   3  16     1678.05     1981.56    212.46 o 
   3   3  16       50.47       39.25     12.70 o 
   4   3  16      501.74      619.75    105.77 o 
   5   3  16        8.99       34.36     34.47 o 
   6   3  16       44.43       25.17     18.24 o 
   7   3  16        2.16        8.95     36.20 o 
   8   3  16        1.07      -32.50    215.73 o 
   0   4  16     1364.40     1416.04    409.95 o 
   1   4  16     4005.34     4146.45    317.86 o 
   2   4  16       63.37       74.52     23.85 o 
   3   4  16       10.47       31.97     16.25 o 
   4   4  16       72.35       84.45     25.95 o 
   5   4  16       13.09       18.87     31.03 o 
   6   4  16       28.23       21.45     31.20 o 
   7   4  16       17.62       -7.83     68.86 o 
   1   5  16       60.03       36.01     11.70 o 
   2   5  16      330.03      274.42     41.51 o 
   3   5  16       25.26       40.31     13.07 o 
   4   5  16       25.36       59.35     19.26 o 
   5   5  16        9.91      -35.07     37.03 o 
   6   5  16       90.57       34.96     29.63 o 
   7   5  16        3.06      -48.42     64.56 o 
   0   6  16     1345.41     1014.29    132.57 o 
   1   6  16     2277.74     2351.75    245.99 o 
   2   6  16        1.06       10.27     15.55 o 
   3   6  16      482.09      580.28     79.70 o 
   4   6  16       29.52       41.05     34.19 o 
   5   6  16       11.00       53.23     10.26 o 
   6   6  16      154.65      519.70    183.99 o 
   7   6  16       26.59       85.56     69.77 o 
   1   7  16      759.63      706.80     67.50 o 
   2   7  16       73.01       48.16     15.35 o 
   3   7  16      496.07      649.67     69.30 o 
   4   7  16      391.16      519.42     90.95 o 
   5   7  16        1.38        6.83     24.66 o 
   6   7  16       70.45      237.40     96.83 o 
   7   7  16       29.33       78.74     52.94 o 
   0   8  16     3424.58     2687.52    170.61 o 
   1   8  16       55.04       23.42      8.64 o 
   2   8  16        2.53       18.86     14.39 o 
   3   8  16        7.72        8.99     20.58 o 
   4   8  16        0.01      -13.46     14.33 o 
   5   8  16       59.74      116.22     49.71 o 
   6   8  16      122.68      175.59     77.85 o 
   7   8  16        5.56       40.00     36.05 o 
   1   9  16       70.36       54.55     11.06 o 
   2   9  16       86.59       93.70     20.74 o 
   3   9  16      455.81      579.81     92.57 o 
   4   9  16      379.68      559.18     90.99 o 
   5   9  16      265.78      339.43     85.19 o 
   6   9  16       24.63       33.91     15.06 o 
   7   9  16        6.09       67.36     61.87 o 
   0  10  16       92.96       84.84     19.73 o 
   1  10  16     1113.24     1044.42     76.66 o 
   2  10  16      144.73      160.47     36.01 o 
   3  10  16      273.15      368.56    107.14 o 
   4  10  16      974.61     1251.91    176.38 o 
   5  10  16      156.02      223.80    111.90 o 
   6  10  16      166.17      197.10     87.62 o 
   7  10  16        2.57       -0.13     38.77 o 
   1  11  16      170.12      148.81     25.80 o 
   2  11  16      801.50      786.12     87.24 o 
   3  11  16        0.08       15.92     18.20 o 
   4  11  16       19.14        5.74      5.28 o 
   5  11  16      113.17      128.45     58.91 o 
   6  11  16       81.44       99.19     62.10 o 
   7  11  16      116.85      272.42     85.67 o 
   0  12  16      900.92      495.81    145.26 o 
   1  12  16    11956.20    13621.26   1373.68 o 
   2  12  16     2034.63     1958.78    175.14 o 
   3  12  16     2236.48     2472.51    408.99 o 
   4  12  16        1.49      -27.67     49.06 o 
   5  12  16       47.62       47.93     44.97 o 
   6  12  16       83.70      124.12     84.53 o 
   1  13  16      574.93      589.21     54.52 o 
   2  13  16     3268.62     3925.10    347.90 o 
   3  13  16      602.37      655.21    104.59 o 
   4  13  16      207.66      204.70     53.24 o 
   5  13  16       89.66       71.67     43.04 o 
   6  13  16        8.15      -42.08     42.94 o 
   0  14  16      796.19     1015.73    269.00 o 
   1  14  16     1821.30     2540.97    169.22 o 
   2  14  16      336.06      327.39     37.44 o 
   3  14  16        2.07       -8.16     20.52 o 
   4  14  16        3.00       -0.22     34.60 o 
   5  14  16        0.03      -14.32     50.94 o 
   6  14  16       45.66       -2.94     42.74 o 
   1  15  16      260.27      425.30     77.95 o 
   2  15  16        7.02       32.49     16.15 o 
   3  15  16        3.76       -9.30     28.42 o 
   4  15  16       29.84      -38.82     38.82 o 
   5  15  16       18.95      -16.98     16.98 o 
   0  16  16       62.57       77.47     18.29 o 
   1  16  16       17.73       -5.30     24.07 o 
   2  16  16      479.95      629.83     80.62 o 
   3  16  16        2.50       32.89     16.84 o 
   4  16  16      144.43      163.64     78.04 o 
   5  16  16       97.72      131.31     44.71 o 
   1  17  16       31.76       19.94     39.96 o 
   2  17  16      105.36      142.80     29.40 o 
   3  17  16      208.20      216.71     53.41 o 
   4  17  16      534.32      514.64    131.85 o 
   5  17  16       35.30       59.92     29.93 o 
   0  18  16      694.43      889.31    181.49 o 
   1  18  16       44.41       62.47     26.33 o 
   2  18  16      209.08      223.54     43.02 o 
   3  18  16        0.14       -5.01     16.63 o 
   4  18  16      412.92      545.82    104.68 o 
   1  19  16       24.62       -4.41     15.61 o 
   2  19  16       68.83       57.65     38.31 o 
   3  19  16      261.27      336.63     79.83 o 
   4  19  16      112.95      150.27     55.85 o 
   0  20  16      189.30      384.96    139.58 o 
   1  20  16       60.41       65.32     37.46 o 
   2  20  16       37.22       81.54     48.95 o 
   3  20  16        0.18       -3.48     41.16 o 
   1  21  16       19.60       48.02     23.68 o 
   2  21  16      114.14      307.36    127.71 o 
   0  22  16      482.28     1177.46    251.78 o 
   1   1  17       76.10      119.72     17.53 o 
   2   1  17      222.25      230.11     53.83 o 
   3   1  17       61.77       47.05     12.06 o 
   4   1  17      144.14      173.83     36.18 o 
   5   1  17       24.29       17.69     34.97 o 
   6   1  17       44.47       12.58     14.79 o 
   7   1  17       12.30       -0.15     31.97 o 
   0   2  17     2176.99     2530.90    296.43 o 
   1   2  17      178.08      198.43     24.68 o 
   2   2  17        2.46        5.54     11.45 o 
   3   2  17     2118.40     2784.46    355.11 o 
   4   2  17       13.91       -6.92     16.72 o 
   5   2  17        0.08       30.11     29.47 o 
   6   2  17       38.97       27.25     24.39 o 
   7   2  17       85.66       84.77     50.61 o 
   1   3  17     1507.02     1775.73    103.48 o 
   2   3  17      371.68      494.58     67.98 o 
   3   3  17      412.32      499.48     60.75 o 
   4   3  17        0.00       13.58     19.65 o 
   5   3  17       39.59       17.52     27.02 o 
   6   3  17       36.49       62.70     29.81 o 
   7   3  17       51.86      130.83     59.40 o 
   0   4  17      112.27       98.45     38.04 o 
   1   4  17       84.84       79.77     21.91 o 
   2   4  17     1576.40     1819.52    253.71 o 
   3   4  17     1544.46     1821.80    249.58 o 
   4   4  17       49.26       76.97     25.56 o 
   5   4  17        2.51       10.02     19.10 o 
   6   4  17       30.74       22.06     17.60 o 
   7   4  17        3.01        0.76      5.67 o 
   1   5  17       27.42       46.44     16.05 o 
   2   5  17      429.21      495.36     61.03 o 
   3   5  17      453.73      466.70     69.75 o 
   4   5  17      178.85      195.28     35.29 o 
   5   5  17        9.49       30.50     35.16 o 
   6   5  17        0.60       25.66     31.85 o 
   7   5  17       55.62      131.49    112.44 o 
   0   6  17      538.13      433.67     91.14 o 
   1   6  17     2536.60     2229.36    235.58 o 
   2   6  17       57.09       45.76     11.32 o 
   3   6  17       12.97       14.78     12.15 o 
   4   6  17       42.85       40.00     21.85 o 
   5   6  17        0.00       31.39     15.27 o 
   6   6  17       84.38      124.81    100.07 o 
   7   6  17      129.36      340.39    130.73 o 
   1   7  17      508.10      427.98     36.86 o 
   2   7  17       85.96       71.84     17.42 o 
   3   7  17      398.01      527.28     62.48 o 
   4   7  17        0.07       -4.10     24.05 o 
   5   7  17       74.72       86.85     34.80 o 
   6   7  17       45.66       74.24     73.17 o 
   7   7  17      115.84       93.12    110.83 o 
   0   8  17       22.08       10.07      8.37 o 
   1   8  17        6.28        7.94      9.31 o 
   2   8  17      532.66      503.17     44.60 o 
   3   8  17       66.46       61.94     25.13 o 
   4   8  17      105.21       82.49     33.24 o 
   5   8  17      501.35      968.26    144.84 o 
   6   8  17        0.03        4.13     55.41 o 
   7   8  17       52.40      108.56     75.32 o 
   1   9  17      150.38      122.51     22.36 o 
   2   9  17        3.47       15.93     14.18 o 
   3   9  17        2.02      -24.71     24.71 o 
   4   9  17      869.25     1060.57    218.46 o 
   5   9  17      175.23      235.57     71.87 o 
   6   9  17       56.16       72.13     46.71 o 
   7   9  17        0.83      -23.69     53.60 o 
   0  10  17     3810.86     3102.20    290.18 o 
   1  10  17      302.88      258.62     33.07 o 
   2  10  17        0.29       15.70      9.68 o 
   3  10  17     1951.25     2997.97    267.63 o 
   4  10  17       74.02       90.86     33.37 o 
   5  10  17       73.54      129.12     71.01 o 
   6  10  17       20.70        6.84     44.46 o 
   7  10  17       10.11       -8.91     65.63 o 
   1  11  17      833.52      741.76     69.18 o 
   2  11  17       99.93       69.34     18.38 o 
   3  11  17     3680.20     5401.52    360.34 o 
   4  11  17      296.77      357.08     64.87 o 
   5  11  17      784.27     1044.95    408.33 o 
   6  11  17        0.39      -13.80     52.19 o 
   0  12  17     5134.35     4117.58    398.65 o 
   1  12  17     1162.53     1264.59    144.32 o 
   2  12  17     2336.14     2877.05    344.02 o 
   3  12  17      353.94      418.30     55.37 o 
   4  12  17        1.77      -33.15     33.15 o 
   5  12  17       49.18       36.12     81.77 o 
   6  12  17        8.53        0.00     98.45 o 
   1  13  17      541.20      500.37     61.24 o 
   2  13  17      334.69      369.25     48.32 o 
   3  13  17       71.93       62.01     19.08 o 
   4  13  17       81.71      125.36     52.68 o 
   5  13  17       16.07       47.52     51.77 o 
   6  13  17       30.65       15.52    101.14 o 
   0  14  17     3876.17     6165.37    671.41 o 
   1  14  17       10.20       -8.05     13.08 o 
   2  14  17       40.67       52.61     18.00 o 
   3  14  17       82.97       69.49     29.53 o 
   4  14  17        0.75       -7.19     38.46 o 
   5  14  17        6.67      -37.77     46.39 o 
   6  14  17        2.75       17.86     44.45 o 
   1  15  17       14.55       44.76     36.31 o 
   2  15  17        0.02       -9.15     17.85 o 
   3  15  17      105.83       95.68     41.41 o 
   4  15  17        7.13       11.40     34.99 o 
   5  15  17       59.21      108.26     55.99 o 
   0  16  17       41.87       87.15     39.81 o 
   1  16  17       62.01       27.38     28.89 o 
   2  16  17      277.28      390.91     68.18 o 
   3  16  17      262.54      310.29     74.52 o 
   4  16  17       76.34      -25.09     30.00 o 
   5  16  17       17.78       57.12     50.56 o 
   1  17  17      103.42      164.64     46.30 o 
   2  17  17      442.20      601.65     83.01 o 
   3  17  17       44.36       34.82     16.21 o 
   4  17  17       26.91        5.30     15.22 o 
   0  18  17       96.59      239.72    101.68 o 
   1  18  17       77.84       91.92     25.70 o 
   2  18  17      134.33      214.73     43.57 o 
   3  18  17      175.71      177.85     53.62 o 
   4  18  17      254.84      390.23     90.35 o 
   1  19  17       96.47       96.20     31.67 o 
   2  19  17        5.13      -14.97     14.97 o 
   3  19  17        3.64       22.63     35.66 o 
   0  20  17     1913.51     3517.13    720.91 o 
   1  20  17      156.24      264.92     69.88 o 
   2  20  17      725.32     1360.14    230.56 o 
   3  20  17       18.95       -0.37     35.15 o 
   1  21  17       43.02       41.83     26.41 o 
   2  21  17       92.12      262.68    101.26 o 
   0   0  18     3858.64     4423.36    432.54 o 
   1   0  18     1275.20     1472.38     91.01 o 
   2   0  18      879.18      725.21    186.14 o 
   3   0  18      524.63      394.85    102.50 o 
   4   0  18       16.01       21.09     11.38 o 
   5   0  18      669.75     1121.83    293.20 o 
   6   0  18      404.56      404.57    167.85 o 
   7   0  18      123.78      162.47    108.67 o 
   1   1  18     3136.78     3928.38    110.20 o 
   2   1  18      221.14      274.19     59.48 o 
   3   1  18      619.25      402.85     72.06 o 
   4   1  18      177.42      153.69     31.26 o 
   5   1  18      274.46      297.84     79.08 o 
   6   1  18        2.49       -3.17     60.79 o 
   7   1  18       30.73      102.87     76.39 o 
   0   2  18      198.20      183.83     70.31 o 
   1   2  18      169.89      225.29     26.47 o 
   2   2  18        1.80       12.74     14.85 o 
   3   2  18     1025.82      796.56     99.13 o 
   4   2  18       48.20       48.02     13.41 o 
   5   2  18      172.60      112.44     42.99 o 
   6   2  18      104.26       59.97     28.32 o 
   7   2  18       17.40       30.77     30.15 o 
   1   3  18      168.10      137.14     26.98 o 
   2   3  18      255.02      291.40     45.15 o 
   3   3  18        0.00       13.53     16.09 o 
   4   3  18       23.69       33.15     16.93 o 
   5   3  18       31.00       40.42     31.35 o 
   6   3  18        0.62       49.68     14.20 o 
   7   3  18       10.07       20.96     24.74 o 
   0   4  18       14.91       11.94     27.85 o 
   1   4  18       32.81       16.99      8.10 o 
   2   4  18      576.08      516.88     78.46 o 
   3   4  18      424.39      360.97     67.79 o 
   4   4  18      146.84      178.37     34.24 o 
   5   4  18        0.21      -16.96     18.88 o 
   6   4  18        0.01       -1.52     23.13 o 
   7   4  18        5.69       13.42     17.62 o 
   1   5  18       34.53       44.49     14.77 o 
   2   5  18      193.09      199.92     35.95 o 
   3   5  18        0.02        6.35     12.87 o 
   4   5  18        2.19        3.63      9.88 o 
   5   5  18       66.84       54.46     19.59 o 
   6   5  18        7.56       35.84     35.32 o 
   7   5  18        0.19       94.82     42.64 o 
   0   6  18     3063.91     2122.41    331.40 o 
   1   6  18      956.51      905.69     83.68 o 
   2   6  18      328.58      354.73     45.47 o 
   3   6  18       31.15       17.08     11.25 o 
   4   6  18       61.40       62.14     17.00 o 
   5   6  18       64.16       46.17     24.62 o 
   6   6  18       39.49       51.65     54.88 o 
   7   6  18       26.89       31.98     37.35 o 
   1   7  18      305.07      279.74     29.50 o 
   2   7  18      272.60      235.59     34.44 o 
   3   7  18       37.37       34.06     18.65 o 
   4   7  18      210.70      285.40     62.90 o 
   5   7  18      246.79      441.90     84.30 o 
   6   7  18      211.29      419.63    150.64 o 
   7   7  18        0.00        9.35     52.19 o 
   0   8  18     1645.49     1561.48    226.41 o 
   1   8  18       34.35       21.96     11.53 o 
   2   8  18      116.23       94.95     16.17 o 
   3   8  18       84.43      100.27     31.05 o 
   4   8  18      141.30      190.36     62.30 o 
   5   8  18       22.06       36.24     41.43 o 
   6   8  18       51.91       18.29     24.75 o 
   7   8  18        8.21       47.91     65.02 o 
   1   9  18      207.76      197.31     27.60 o 
   2   9  18      309.21      278.75     38.37 o 
   3   9  18      183.03      205.42     47.47 o 
   4   9  18      215.56      264.24     61.83 o 
   5   9  18      214.82      234.56    119.43 o 
   6   9  18       12.74      -14.98     81.77 o 
   7   9  18      136.09      202.95     99.45 o 
   0  10  18     1763.28     1411.34    153.60 o 
   1  10  18      251.76      170.52     28.77 o 
   2  10  18      144.63      192.53     28.52 o 
   3  10  18     1147.16     1316.94    273.15 o 
   4  10  18      165.75      317.47    109.94 o 
   5  10  18       21.94       38.74      4.30 o 
   6  10  18        0.24      -28.05     96.84 o 
   1  11  18      413.43      335.54     46.81 o 
   2  11  18      805.68      774.21     75.04 o 
   3  11  18      952.58     1174.92    136.51 o 
   4  11  18     1492.95     2725.99    308.08 o 
   5  11  18      494.37      833.89    235.64 o 
   6  11  18      127.58      163.70     81.77 o 
   0  12  18     7860.43     5539.04    680.56 o 
   1  12  18      991.17      995.49     81.74 o 
   2  12  18     2029.20     2177.51    233.49 o 
   3  12  18      856.05     1054.05    192.32 o 
   4  12  18      166.53      154.45    148.49 o 
   5  12  18       50.48       56.01     39.48 o 
   6  12  18       61.79       20.05     96.30 o 
   1  13  18        4.78      -16.05     19.07 o 
   2  13  18      506.35      506.60     64.80 o 
   3  13  18      102.18      144.50     41.93 o 
   4  13  18      417.37      387.14    161.94 o 
   5  13  18       44.89      -15.84     20.98 o 
   6  13  18      162.49      119.39     97.91 o 
   0  14  18      104.16      272.22    148.49 o 
   1  14  18      898.43      967.64    163.41 o 
   2  14  18      139.07      179.69     31.07 o 
   3  14  18       99.08       90.10     36.08 o 
   4  14  18       24.39       -2.93      7.79 o 
   5  14  18        0.24        1.20     54.75 o 
   1  15  18        0.56       -7.64     25.78 o 
   2  15  18      497.49      532.51     82.59 o 
   3  15  18       62.48       14.31     39.39 o 
   4  15  18        0.00       18.86     25.89 o 
   5  15  18        6.34       25.87     33.45 o 
   0  16  18      305.56      376.59    174.31 o 
   1  16  18      441.26      599.64     94.88 o 
   2  16  18      161.10      160.26     41.68 o 
   3  16  18      230.31      257.73     54.28 o 
   4  16  18        6.06       35.40     42.07 o 
   5  16  18        0.80       47.76     46.42 o 
   1  17  18      123.68      130.15     39.95 o 
   2  17  18        2.67       12.28     18.13 o 
   3  17  18      196.59      273.40     69.80 o 
   4  17  18        0.39       25.20     43.95 o 
   0  18  18      280.61      356.14    114.96 o 
   1  18  18      157.65      142.40     65.12 o 
   2  18  18       77.26       77.04     21.52 o 
   3  18  18        1.53      -15.79     23.28 o 
   4  18  18      116.12       70.66     45.35 o 
   1  19  18        5.00      -33.98     33.98 o 
   2  19  18      212.34      296.36     64.67 o 
   3  19  18       81.37       53.91     62.90 o 
   0  20  18      356.66      606.74    215.20 o 
   1  20  18      217.42      555.62    109.69 o 
   2  20  18      304.64      666.46    113.80 o 
   1  21  18       46.59      104.28     54.57 o 
   1   1  19      357.70      450.18     38.14 o 
   2   1  19       15.50       38.81     13.73 o 
   3   1  19      363.59      353.61     67.78 o 
   4   1  19       17.82       -1.33     11.19 o 
   5   1  19      100.99      165.26     43.43 o 
   6   1  19       22.25        5.32     40.74 o 
   7   1  19       15.04      -24.95     24.95 o 
   0   2  19       25.73       -3.35     16.60 o 
   1   2  19      537.98      571.66     42.63 o 
   2   2  19      104.80      106.52     29.80 o 
   3   2  19        0.53      -12.22     12.22 o 
   4   2  19       50.59       46.87     12.65 o 
   5   2  19      155.27      157.65     40.20 o 
   6   2  19       11.43      101.62     55.06 o 
   7   2  19       13.63       16.50     37.70 o 
   1   3  19      768.05      836.38    115.32 o 
   2   3  19      212.39      172.96     31.74 o 
   3   3  19      469.95      494.47     96.93 o 
   4   3  19       16.28       15.15     11.18 o 
   5   3  19       17.62        3.10     19.41 o 
   6   3  19        1.47      -13.18     13.18 o 
   7   3  19        0.14       12.64     12.25 o 
   0   4  19      609.02      613.75    147.07 o 
   1   4  19      712.85      580.38     55.45 o 
   2   4  19      104.69      108.52     25.82 o 
   3   4  19       38.23       18.23     14.27 o 
   4   4  19       61.27       64.66     17.96 o 
   5   4  19      171.65      179.42     52.04 o 
   6   4  19       33.10       62.88     35.71 o 
   7   4  19        2.19        2.96     33.08 o 
   1   5  19        4.68        8.69      8.36 o 
   2   5  19       14.61       20.13     13.68 o 
   3   5  19       54.22       69.69     29.89 o 
   4   5  19       75.73      126.32     31.89 o 
   5   5  19      126.89      195.59     65.74 o 
   6   5  19       17.59       30.08     48.62 o 
   7   5  19       26.73      109.62     65.69 o 
   0   6  19      377.39      293.36     76.43 o 
   1   6  19     1202.00     1078.18     79.43 o 
   2   6  19       84.95       62.29     16.06 o 
   3   6  19      755.63      866.92    114.36 o 
   4   6  19        0.58       12.80     16.51 o 
   5   6  19       85.40      127.08     26.09 o 
   6   6  19       90.24      126.39     66.67 o 
   7   6  19       19.46      -25.27     37.92 o 
   1   7  19        0.08        6.59      7.07 o 
   2   7  19        0.02       -0.91     10.62 o 
   3   7  19        3.79        5.24     15.04 o 
   4   7  19      175.29      265.76     58.93 o 
   5   7  19       46.41       41.08     32.34 o 
   6   7  19        3.39      -55.31     55.31 o 
   7   7  19        0.14      -16.82     39.22 o 
   0   8  19      180.17      192.03     35.67 o 
   1   8  19       85.76       57.59     17.77 o 
   2   8  19      113.63      134.01     20.24 o 
   3   8  19       65.78       56.00     29.67 o 
   4   8  19      137.92       81.44     34.94 o 
   5   8  19       44.88       74.26     61.33 o 
   6   8  19        0.93      -60.25     60.25 o 
   7   8  19        1.53       39.58     45.38 o 
   1   9  19      150.62      134.36     25.58 o 
   2   9  19      151.11      103.29     22.22 o 
   3   9  19      125.05      171.59     33.76 o 
   4   9  19      210.73      211.17     64.37 o 
   5   9  19      236.01      344.31    145.26 o 
   6   9  19       76.32      159.50     76.44 o 
   0  10  19      582.03      462.22     68.67 o 
   1  10  19     1148.40      959.95    120.12 o 
   2  10  19      809.87      878.20    109.05 o 
   3  10  19        4.06        1.16     10.07 o 
   4  10  19      217.64      428.24    195.83 o 
   5  10  19      274.98      336.78    160.32 o 
   6  10  19       10.65       87.44     51.48 o 
   1  11  19     1026.11      990.62    137.34 o 
   2  11  19     1121.62     1144.61     92.11 o 
   3  11  19      844.61     1065.64    117.46 o 
   4  11  19      155.63      334.63    174.31 o 
   5  11  19      136.66      375.52    158.17 o 
   6  11  19       28.04       14.54     30.15 o 
   0  12  19     1538.20     1224.33    145.26 o 
   1  12  19      320.00      385.06     78.35 o 
   2  12  19      144.72      177.61     33.49 o 
   3  12  19        4.23        7.90     21.31 o 
   4  12  19       46.63       30.76     78.55 o 
   5  12  19       52.99      126.97    110.83 o 
   6  12  19        0.72        8.13     39.61 o 
   1  13  19       81.63       83.23     29.23 o 
   2  13  19       22.73       12.42      7.53 o 
   3  13  19        1.38       -9.83     13.31 o 
   4  13  19       44.85       74.85     41.55 o 
   5  13  19       57.19       37.05     39.81 o 
   6  13  19        9.46        7.63     36.65 o 
   0  14  19       19.40      -37.66     38.74 o 
   1  14  19        4.49        5.41     14.29 o 
   2  14  19      165.01      174.39     38.89 o 
   3  14  19       87.74       84.43     22.21 o 
   4  14  19        3.28       -7.73     65.10 o 
   5  14  19        0.08       97.50     63.05 o 
   1  15  19        1.88      -23.65     31.68 o 
   2  15  19      117.56      116.02     42.27 o 
   3  15  19       15.70        3.17     31.90 o 
   4  15  19       33.83       -7.40     51.77 o 
   5  15  19       19.59       -3.15     59.18 o 
   0  16  19      116.34      114.05     52.72 o 
   1  16  19       31.80       -2.56     24.69 o 
   2  16  19        1.88       -3.73     19.31 o 
   3  16  19      339.41      464.70     78.97 o 
   4  16  19      217.84      158.39     64.98 o 
   5  16  19       12.87       18.68     91.46 o 
   1  17  19        0.51      -16.54     20.93 o 
   2  17  19       94.35      113.53     39.58 o 
   3  17  19       10.74      -12.07     19.25 o 
   4  17  19        5.46       26.05     39.17 o 
   0  18  19       31.24       81.77    132.35 o 
   1  18  19      228.38      286.96     70.77 o 
   2  18  19       70.17       92.06     38.11 o 
   3  18  19       49.78       34.20     23.67 o 
   4  18  19       17.51       29.40     33.60 o 
   1  19  19       13.96       14.77     22.73 o 
   2  19  19      191.18      354.28     77.90 o 
   3  19  19      204.40      293.77     88.81 o 
   0  20  19      419.36      679.48    259.85 o 
   1  20  19       47.20       50.51     37.43 o 
   2  20  19      528.46      942.48    185.92 o 
   0   0  20      195.79      315.26    129.12 o 
   1   0  20        0.01       28.92     27.68 o 
   2   0  20      261.73      170.00     64.89 o 
   3   0  20       54.18       52.55     52.19 o 
   4   0  20      794.84      786.42    103.38 o 
   5   0  20       72.35       57.52     33.06 o 
   6   0  20        1.55        8.24     44.65 o 
   7   0  20        2.22       57.03     49.50 o 
   1   1  20       13.82       28.23      8.77 o 
   2   1  20      633.94      511.55     63.10 o 
   3   1  20        0.19       23.29     13.46 o 
   4   1  20       39.75       27.98     21.33 o 
   5   1  20      108.65       62.82     26.59 o 
   6   1  20       19.89       -8.83     28.00 o 
   7   1  20        3.54       30.99     35.30 o 
   0   2  20     1225.80     1550.53    184.37 o 
   1   2  20      112.37      133.31     19.14 o 
   2   2  20      631.75      575.52     66.79 o 
   3   2  20        4.70      -21.59     24.38 o 
   4   2  20      671.41      670.80     74.33 o 
   5   2  20       23.50        4.97     18.98 o 
   6   2  20       14.29       11.86     31.19 o 
   7   2  20        5.31      -17.29     36.69 o 
   1   3  20      359.02      395.13     54.89 o 
   2   3  20        3.36      -15.16     16.22 o 
   3   3  20        6.46       -1.11     20.50 o 
   4   3  20        0.09      -12.86     12.86 o 
   5   3  20       87.01      116.04     32.06 o 
   6   3  20       51.55       35.82     45.32 o 
   7   3  20        0.73       18.44     27.39 o 
   0   4  20      328.26      326.20     72.77 o 
   1   4  20       87.60       96.52     22.40 o 
   2   4  20       17.49       16.39     17.53 o 
   3   4  20       19.27        7.65     17.98 o 
   4   4  20       22.66       13.06     42.57 o 
   5   4  20        1.43      -19.41     19.41 o 
   6   4  20       11.61        7.55     28.54 o 
   7   4  20       34.06       56.45     53.44 o 
   1   5  20       47.56       38.03      8.29 o 
   2   5  20        0.97        1.57     12.60 o 
   3   5  20      612.39      694.61    101.55 o 
   4   5  20        7.55       10.63     12.46 o 
   5   5  20       20.73       10.78     14.46 o 
   6   5  20      144.16      207.91     87.62 o 
   7   5  20        0.81        1.97     32.24 o 
   0   6  20       50.99       40.54     52.72 o 
   1   6  20       47.34       23.35     10.39 o 
   2   6  20       80.15      102.22     19.40 o 
   3   6  20      262.80      263.72     44.55 o 
   4   6  20       15.55       41.54     20.88 o 
   5   6  20       25.35      -14.45     40.35 o 
   6   6  20       41.84       54.34    125.35 o 
   7   6  20       89.38       46.78     57.45 o 
   1   7  20      332.00      311.25     41.81 o 
   2   7  20      299.53      321.25     34.08 o 
   3   7  20      402.38      472.84     64.81 o 
   4   7  20      169.28      257.10     53.18 o 
   5   7  20       14.76        3.26     19.74 o 
   6   7  20       98.38      127.12     68.92 o 
   7   7  20        0.04        6.82     19.08 o 
   0   8  20        1.74        8.47     13.54 o 
   1   8  20       13.23       12.31     10.91 o 
   2   8  20      272.72      266.49     32.76 o 
   3   8  20      123.48       79.65     25.34 o 
   4   8  20       59.17       48.52     46.91 o 
   5   8  20      180.51      289.80    150.64 o 
   6   8  20       10.81        1.47     19.52 o 
   7   8  20      106.21      180.01     78.70 o 
   1   9  20      374.61      462.36     49.23 o 
   2   9  20      136.17      132.93     27.75 o 
   3   9  20      433.00      581.16     75.65 o 
   4   9  20      244.27      277.91    107.91 o 
   5   9  20       95.14       94.34     59.72 o 
   6   9  20      112.11       96.73     75.32 o 
   0  10  20      507.97      395.67     64.73 o 
   1  10  20      850.30      854.63    128.53 o 
   2  10  20     1810.15     1957.90    256.89 o 
   3  10  20       75.19       27.03     29.82 o 
   4  10  20       82.74      115.82     61.98 o 
   5  10  20      138.37      128.19     62.87 o 
   6  10  20       50.05       16.88     29.06 o 
   1  11  20      156.62      207.24     39.46 o 
   2  11  20      792.01      798.20    118.59 o 
   3  11  20      293.53      466.66     85.36 o 
   4  11  20      742.32      614.50    150.48 o 
   5  11  20      161.33      299.12    136.65 o 
   6  11  20      480.65      756.71    302.89 o 
   0  12  20     2560.58     2173.38    231.34 o 
   1  12  20      987.33     1023.84    177.00 o 
   2  12  20     2825.94     3073.45    453.51 o 
   3  12  20        9.54       15.48     16.65 o 
   4  12  20      340.21      432.85    106.33 o 
   5  12  20       16.80        9.68     27.98 o 
   6  12  20        3.68      -60.35     60.35 o 
   1  13  20       52.44       66.79     27.34 o 
   2  13  20        1.45        6.41     12.98 o 
   3  13  20      235.63      157.92     48.84 o 
   4  13  20      451.58      528.88    284.06 o 
   5  13  20      127.72      112.47     78.49 o 
   0  14  20      272.99      379.82    199.06 o 
   1  14  20      329.78      352.07     63.68 o 
   2  14  20        0.09        5.92     14.56 o 
   3  14  20        5.17       18.22     14.25 o 
   4  14  20        8.44       16.74     41.43 o 
   5  14  20        4.95       48.59     69.40 o 
   1  15  20        0.16        7.93     17.07 o 
   2  15  20      310.97      385.79     65.36 o 
   3  15  20       74.43      125.20     43.66 o 
   4  15  20       90.16      106.83     57.93 o 
   5  15  20       85.01      125.72     79.18 o 
   0  16  20      161.62       52.72     97.91 o 
   1  16  20      148.60      214.56     60.47 o 
   2  16  20      153.73      129.23     56.00 o 
   3  16  20       20.76       55.16     28.49 o 
   4  16  20       55.24       34.50     29.66 o 
   1  17  20       12.32       38.21     36.81 o 
   2  17  20      190.66      231.19     49.70 o 
   3  17  20        2.93      -19.05     21.52 o 
   4  17  20       44.65       12.73     32.15 o 
   0  18  20        0.49      -15.06     85.00 o 
   1  18  20       85.11      178.09     71.81 o 
   2  18  20        4.28        9.07     36.54 o 
   3  18  20       92.49      152.17     55.97 o 
   1  19  20       25.43        2.62     34.28 o 
   2  19  20        4.93      -31.84     31.84 o 
   3  19  20      212.87      236.59     63.92 o 
   0  20  20      316.14      562.22    128.31 o 
   1  20  20       84.24       67.62     38.88 o 
   2  20  20      144.80      133.84     76.76 o 
   1   1  21       43.68       63.21     13.49 o 
   2   1  21      641.68      458.99     52.84 o 
   3   1  21      584.13      500.60     82.49 o 
   4   1  21       22.57       13.02     29.97 o 
   5   1  21      309.13      262.18     60.42 o 
   6   1  21        3.49        4.14     15.15 o 
   7   1  21        3.08       22.31     35.01 o 
   0   2  21       54.12       72.28     30.21 o 
   1   2  21     3096.02     3879.72    190.31 o 
   2   2  21      114.79       81.36     23.28 o 
   3   2  21      504.30      437.50     92.14 o 
   4   2  21       32.52       13.22     15.25 o 
   5   2  21       19.44       22.61     16.93 o 
   6   2  21      143.03      145.04     96.17 o 
   7   2  21        2.28       50.10     52.31 o 
   1   3  21       56.44       56.37     11.04 o 
   2   3  21     1033.85      753.44     91.84 o 
   3   3  21     1406.85     1243.25    161.08 o 
   4   3  21       19.91        5.57     31.75 o 
   5   3  21      478.56      527.47     77.94 o 
   6   3  21       89.62       38.59     20.22 o 
   7   3  21        9.58      -58.81     65.10 o 
   0   4  21        1.28       41.61     56.49 o 
   1   4  21     1963.21     1841.69    174.91 o 
   2   4  21      263.14      249.81     48.59 o 
   3   4  21      170.33      236.49     64.93 o 
   4   4  21       53.93       31.55     15.83 o 
   5   4  21        6.12      -14.67     14.67 o 
   6   4  21       21.60       54.35     42.04 o 
   7   4  21       36.92       83.93     87.15 o 
   1   5  21        5.11       12.97     12.99 o 
   2   5  21      123.04      126.33     31.77 o 
   3   5  21        0.55       12.24     47.15 o 
   4   5  21      221.92      222.32     57.36 o 
   5   5  21        9.58       48.94     51.11 o 
   6   5  21      168.72      151.58     70.48 o 
   7   5  21        0.28       40.99     46.28 o 
   0   6  21      178.13       83.98     38.28 o 
   1   6  21        0.05        8.42     13.32 o 
   2   6  21       91.05       57.42     27.45 o 
   3   6  21       16.30        1.73     13.89 o 
   4   6  21      131.53      160.26     45.91 o 
   5   6  21        5.85       74.40     47.57 o 
   6   6  21        3.72        4.30     45.19 o 
   7   6  21        1.84      111.64     55.92 o 
   1   7  21      407.97      352.96     47.75 o 
   2   7  21     1035.59     1104.90    121.42 o 
   3   7  21        3.55        1.67     14.66 o 
   4   7  21       34.97       27.13     41.54 o 
   5   7  21       23.51       24.92     37.64 o 
   6   7  21       17.11        3.16      9.65 o 
   0   8  21      352.82      346.46     60.23 o 
   1   8  21       73.82       41.01     24.83 o 
   2   8  21        4.66       20.57     18.21 o 
   3   8  21       15.11       20.20     11.92 o 
   4   8  21      457.03      529.31    282.98 o 
   5   8  21       26.51      125.75     68.90 o 
   6   8  21       64.35       83.25     72.63 o 
   1   9  21       60.49       48.14     23.94 o 
   2   9  21       39.47       38.85     18.22 o 
   3   9  21      217.35      275.41     52.87 o 
   4   9  21      102.25      184.32     93.81 o 
   5   9  21        8.11       41.73     12.12 o 
   6   9  21        1.66      -25.81    107.06 o 
   0  10  21       11.27        1.23     11.57 o 
   1  10  21      482.36      500.70     93.83 o 
   2  10  21      110.63      108.15     14.21 o 
   3  10  21      403.10      455.31     59.43 o 
   4  10  21       60.54       95.30     47.06 o 
   5  10  21      320.28      404.94    106.40 o 
   6  10  21        5.48       61.83     72.84 o 
   1  11  21       49.83       36.29     29.04 o 
   2  11  21      266.36      239.43     40.67 o 
   3  11  21      443.87      537.04    127.82 o 
   4  11  21       79.10        9.91     34.97 o 
   5  11  21      128.09      157.09     96.84 o 
   6  11  21       13.12        2.34     40.91 o 
   0  12  21       90.56       68.17     22.99 o 
   1  12  21       94.45       45.01     23.90 o 
   2  12  21      279.40      278.74     47.13 o 
   3  12  21       73.46       45.46     39.14 o 
   4  12  21        0.19        4.42     17.02 o 
   5  12  21       38.01       29.05     32.28 o 
   6  12  21        8.32      -34.59     77.06 o 
   1  13  21        0.03       10.58     17.99 o 
   2  13  21       12.89       29.11     16.06 o 
   3  13  21       13.02       -5.85     20.58 o 
   4  13  21      129.31       49.51     50.57 o 
   5  13  21        0.29      107.76     57.65 o 
   0  14  21     1195.66     1064.36    484.19 o 
   1  14  21       33.01       52.74     26.27 o 
   2  14  21      110.91       94.62     27.72 o 
   3  14  21        1.26       18.64     14.06 o 
   4  14  21      125.13      122.69     56.30 o 
   5  14  21        0.11       70.40     74.24 o 
   1  15  21       15.24       19.12      5.73 o 
   2  15  21       38.55       78.33     31.74 o 
   3  15  21       32.06       56.12     32.69 o 
   4  15  21       16.36        3.15     50.23 o 
   5  15  21       25.49       16.97     77.47 o 
   0  16  21      225.61      291.59    149.56 o 
   1  16  21       66.83      123.91     46.90 o 
   2  16  21        4.41       41.69     22.57 o 
   3  16  21        1.60       28.13     29.01 o 
   4  16  21      114.10       34.03     32.15 o 
   1  17  21        0.42      -21.44     38.98 o 
   2  17  21       22.66       11.03     25.94 o 
   3  17  21       24.35      -19.69     33.30 o 
   4  17  21      232.56      361.59     88.83 o 
   0  18  21       98.42      395.96    196.90 o 
   1  18  21      397.03      747.35    154.01 o 
   2  18  21       35.04        5.26     27.14 o 
   3  18  21       19.02       18.67     36.94 o 
   1  19  21        1.76       24.17     29.82 o 
   2  19  21       66.87      133.78     59.46 o 
   0  20  21      198.83      403.66    105.33 o 
   1  20  21       27.98       38.86     26.25 o 
   0   0  22      133.03      199.06    101.14 o 
   1   0  22      185.09      226.93     42.88 o 
   2   0  22        5.31        1.82      9.44 o 
   3   0  22      129.71      120.74     52.44 o 
   4   0  22      468.10      396.58    115.54 o 
   5   0  22      227.05      220.10     70.89 o 
   6   0  22        1.30       -3.23     43.04 o 
   7   0  22       12.44       33.36     80.70 o 
   1   1  22     1209.60     1574.96    118.33 o 
   2   1  22      567.65      423.87     50.68 o 
   3   1  22        1.26       12.89      9.68 o 
   4   1  22       61.96       76.72     37.42 o 
   5   1  22      130.40      105.71     35.87 o 
   6   1  22        4.07        9.41     14.12 o 
   7   1  22        3.62      -27.09    141.49 o 
   0   2  22      147.93      250.70    109.75 o 
   1   2  22      619.70      687.81     55.98 o 
   2   2  22      831.41      619.50     59.76 o 
   3   2  22      541.93      520.09    111.17 o 
   4   2  22       16.28       -2.13     11.97 o 
   5   2  22       70.83       71.51     22.72 o 
   6   2  22        4.25       18.25     16.80 o 
   7   2  22       49.89       91.58     58.81 o 
   1   3  22      107.22      129.33     24.59 o 
   2   3  22        5.19        1.43      7.35 o 
   3   3  22       90.42      129.10     63.92 o 
   4   3  22      159.77       68.69     62.17 o 
   5   3  22      137.89      136.79     68.92 o 
   6   3  22      206.58      319.72     85.76 o 
   7   3  22       84.04      149.94     94.15 o 
   0   4  22        0.06      -11.84     22.60 o 
   1   4  22      199.67      237.38     46.27 o 
   2   4  22       80.66       81.96     16.56 o 
   3   4  22      877.76     1202.21    225.29 o 
   4   4  22        7.41       48.63     43.67 o 
   5   4  22       22.21       14.27     15.74 o 
   6   4  22        5.97        7.69     39.55 o 
   7   4  22        7.84      104.37     80.70 o 
   1   5  22     1229.52      972.57     95.41 o 
   2   5  22        1.95        7.58     17.06 o 
   3   5  22      285.60      242.32     74.67 o 
   4   5  22      684.66      684.91    160.23 o 
   5   5  22      128.82      167.53     63.65 o 
   6   5  22       95.06      201.47     88.23 o 
   7   5  22        8.54       75.32     85.00 o 
   0   6  22      159.25       61.57     40.90 o 
   1   6  22      177.40      175.01     38.78 o 
   2   6  22       10.34       32.01     16.71 o 
   3   6  22        3.29       -7.01     19.04 o 
   4   6  22        7.73        2.23     28.42 o 
   5   6  22      365.14      520.59    117.97 o 
   6   6  22        6.70       14.18     24.75 o 
   1   7  22      247.54      243.84     44.31 o 
   2   7  22      332.55      302.42     51.47 o 
   3   7  22       95.87       73.67     33.64 o 
   4   7  22      564.64      628.64    221.11 o 
   5   7  22       27.64       58.80     52.96 o 
   6   7  22       24.86       10.76     18.29 o 
   0   8  22      139.69      134.29     38.66 o 
   1   8  22      956.57      907.54     97.23 o 
   2   8  22      149.10      186.60     48.48 o 
   3   8  22      239.93      219.69     45.60 o 
   4   8  22      270.89      368.68    164.09 o 
   5   8  22      145.07      242.92     80.24 o 
   6   8  22      100.87      192.06     83.43 o 
   1   9  22      271.28      216.65     54.62 o 
   2   9  22      175.94      178.77     36.51 o 
   3   9  22     1371.65     1689.56    171.18 o 
   4   9  22       16.92       46.35     59.18 o 
   5   9  22       89.03      114.59     60.40 o 
   6   9  22       27.83        8.02    130.19 o 
   0  10  22      904.01      625.17     82.39 o 
   1  10  22      226.28      295.85     62.09 o 
   2  10  22        0.21       11.72     12.03 o 
   3  10  22      229.37      313.15     66.45 o 
   4  10  22        0.52        5.96     35.48 o 
   5  10  22        5.29       20.47     88.23 o 
   6  10  22        4.99       -8.28     64.83 o 
   1  11  22        0.25       38.91     22.06 o 
   2  11  22      216.90      215.44     39.56 o 
   3  11  22       71.00       53.13     28.72 o 
   4  11  22      518.01      738.28    203.94 o 
   5  11  22       20.99       -9.30     63.05 o 
   6  11  22        3.00       70.22     50.61 o 
   0  12  22     3194.90     2603.53    375.52 o 
   1  12  22      103.19       99.81     22.24 o 
   2  12  22      593.88      488.97     67.34 o 
   3  12  22       85.91       76.13     30.31 o 
   4  12  22      174.89      138.64     68.62 o 
   5  12  22       58.50       87.02     42.96 o 
   1  13  22       29.46       16.63     13.92 o 
   2  13  22       50.16       57.57     24.26 o 
   3  13  22       58.05       26.89     17.39 o 
   4  13  22       38.97       -7.66     30.21 o 
   5  13  22       10.03      -37.48     68.32 o 
   0  14  22      240.08      196.23    206.05 o 
   1  14  22       11.18       15.02     52.30 o 
   2  14  22       50.26       35.82     19.41 o 
   3  14  22        1.27        9.02     31.42 o 
   4  14  22       21.55      -25.24     46.80 o 
   5  14  22       15.37       88.45     58.05 o 
   1  15  22       57.79       70.38     27.46 o 
   2  15  22       20.90        6.65     32.48 o 
   3  15  22       23.58      -13.59     23.55 o 
   4  15  22        9.08      -10.81     29.10 o 
   0  16  22        0.97       26.90     98.99 o 
   1  16  22       91.04       51.73     40.46 o 
   2  16  22      234.25      268.32     69.06 o 
   3  16  22      190.21      262.19     88.68 o 
   4  16  22       43.61       63.30     44.01 o 
   1  17  22        0.49       41.70     46.20 o 
   2  17  22       34.03       80.86     64.20 o 
   3  17  22       12.97       22.56     30.70 o 
   0  18  22       20.28      171.08    143.11 o 
   1  18  22       10.32       26.56     55.36 o 
   2  18  22        1.23      -17.43     17.43 o 
   3  18  22        5.89      -27.36     60.10 o 
   1  19  22       50.10       47.85     81.54 o 
   2  19  22      296.99      495.13    107.91 o 
   1   1  23      104.70      111.28     21.50 o 
   2   1  23       71.78       58.10     17.95 o 
   3   1  23      131.77      163.87     62.11 o 
   4   1  23      101.10       59.33     22.51 o 
   5   1  23        4.87       16.22     28.18 o 
   6   1  23       49.56       94.98     48.05 o 
   7   1  23       44.88       86.45     48.42 o 
   0   2  23     1367.60     1122.25    238.87 o 
   1   2  23      821.77     1116.41     85.33 o 
   2   2  23      113.73       73.03     23.62 o 
   3   2  23     1457.63     1349.18    173.53 o 
   4   2  23       87.19       50.19     21.80 o 
   5   2  23      157.57      238.06     66.16 o 
   6   2  23        0.79        9.61     36.82 o 
   7   2  23       31.16       27.53     60.75 o 
   1   3  23     2174.03     2313.49    272.99 o 
   2   3  23      340.42      385.66     42.33 o 
   3   3  23     1601.40     1431.14    221.40 o 
   4   3  23       23.72       -5.55     67.79 o 
   5   3  23      929.64      875.30    192.87 o 
   6   3  23       12.75       28.59     35.62 o 
   7   3  23      137.88      339.46    131.68 o 
   0   4  23     1111.67      727.36    181.84 o 
   1   4  23     1495.49     1517.49    207.80 o 
   2   4  23      209.16      245.74     47.68 o 
   3   4  23     2281.27     1832.76    286.21 o 
   4   4  23       15.67       25.56     27.66 o 
   5   4  23      150.47      209.25     72.57 o 
   6   4  23        0.00      -27.05     30.11 o 
   1   5  23       32.52       28.48     13.43 o 
   2   5  23       15.31       23.99     18.39 o 
   3   5  23       20.96       37.70     18.30 o 
   4   5  23       24.46       52.68     64.69 o 
   5   5  23      225.39      402.98    135.19 o 
   6   5  23       34.36       18.10     28.85 o 
   0   6  23        2.01      -15.62     33.39 o 
   1   6  23      879.64      765.51     77.60 o 
   2   6  23       91.93      107.09     31.41 o 
   3   6  23       18.99        6.73     19.30 o 
   4   6  23        1.53       24.78     38.61 o 
   5   6  23        5.34       34.88     63.22 o 
   6   6  23        4.73      -50.39     50.39 o 
   1   7  23      193.49      170.07     28.55 o 
   2   7  23       23.35       21.01     14.99 o 
   3   7  23      372.73      347.44     64.03 o 
   4   7  23        5.59        0.22     38.37 o 
   5   7  23      297.76      429.85    144.56 o 
   6   7  23       10.88      -82.31     82.31 o 
   0   8  23      530.75      429.23     66.31 o 
   1   8  23      115.06      173.44     35.65 o 
   2   8  23       59.07       29.35     22.99 o 
   3   8  23      144.49      108.99     30.01 o 
   4   8  23       37.13       97.05     58.05 o 
   5   8  23      517.97      879.41    404.57 o 
   6   8  23       22.15      161.54     84.36 o 
   1   9  23        8.70       -0.75     29.32 o 
   2   9  23       43.50       21.97     13.24 o 
   3   9  23      203.85      251.75     55.60 o 
   4   9  23      166.02      155.60     55.44 o 
   5   9  23       35.62       72.64     75.99 o 
   6   9  23       70.81       -1.98    108.14 o 
   0  10  23     1440.48     1116.45    121.89 o 
   1  10  23      230.79      115.79     38.21 o 
   2  10  23      379.37      302.03     42.80 o 
   3  10  23      119.49       92.73     34.00 o 
   4  10  23       16.03       46.01     33.50 o 
   5  10  23        1.81       22.80     55.41 o 
   6  10  23        1.48      -36.90     41.21 o 
   1  11  23       84.34       77.11     32.14 o 
   2  11  23        0.40        5.88     13.27 o 
   3  11  23      462.06      381.39     74.23 o 
   4  11  23       38.91        4.57     17.75 o 
   5  11  23       25.07       29.12     63.89 o 
   0  12  23      212.23      160.50    147.95 o 
   1  12  23       92.90       62.38     19.38 o 
   2  12  23      846.06      615.36     83.91 o 
   3  12  23       10.82       -9.33     17.10 o 
   4  12  23        6.27       27.50     29.31 o 
   5  12  23        8.81       47.27     45.47 o 
   1  13  23      216.77      221.86     61.19 o 
   2  13  23      317.96      227.55     46.62 o 
   3  13  23       63.15       49.15     39.42 o 
   4  13  23       53.10      117.20     61.81 o 
   5  13  23        5.58        5.17     43.33 o 
   0  14  23        7.36       16.24     20.94 o 
   1  14  23       35.69       32.13     12.51 o 
   2  14  23      354.30      394.12     74.06 o 
   3  14  23       98.96       69.65     61.56 o 
   4  14  23        0.67       30.19     57.58 o 
   1  15  23        6.43       -8.47      8.47 o 
   2  15  23       13.12       30.65     26.52 o 
   3  15  23       21.80       12.28     48.96 o 
   4  15  23       24.48       46.12     39.76 o 
   0  16  23       38.47       76.39     40.89 o 
   1  16  23        0.43        6.09     23.40 o 
   2  16  23        0.60      -42.50     42.50 o 
   3  16  23      153.57      208.84     67.27 o 
   4  16  23        2.35       61.80     45.75 o 
   1  17  23       16.74        4.85     25.49 o 
   2  17  23      176.07      159.22     53.53 o 
   3  17  23       13.11       61.11     50.63 o 
   0  18  23      433.49      773.63    276.53 o 
   1  18  23       31.79       62.63     74.00 o 
   2  18  23       30.60       98.93     38.53 o 
   1  19  23        4.25       16.10     48.96 o 
   0   0  24     2126.55     1891.57    326.02 o 
   1   0  24      472.00      495.27     70.83 o 
   2   0  24      245.68      235.91     77.47 o 
   3   0  24     1374.91     1095.32    191.69 o 
   4   0  24      380.21      416.33    130.50 o 
   5   0  24      217.09      132.35     82.85 o 
   6   0  24      164.75      238.87    144.18 o 
   1   1  24     1044.59     1468.16    111.64 o 
   2   1  24       32.46       20.12     13.70 o 
   3   1  24       41.01       10.78     22.82 o 
   4   1  24       53.13       46.59     26.89 o 
   5   1  24       26.96       33.38     50.20 o 
   6   1  24        3.96       33.10     35.93 o 
   0   2  24      181.48      251.78    114.05 o 
   1   2  24      969.31     1385.61    137.11 o 
   2   2  24     2011.37     1712.47    105.86 o 
   3   2  24       16.55       29.60     34.39 o 
   4   2  24      531.11      624.70    130.24 o 
   5   2  24       17.00      -13.58     36.68 o 
   6   2  24        0.39       -8.29     26.75 o 
   1   3  24      314.58      445.61     67.27 o 
   2   3  24      816.03      815.53     87.64 o 
   3   3  24     1244.18     1179.90    140.37 o 
   4   3  24      133.44      156.08     63.52 o 
   5   3  24      311.94      488.89    149.43 o 
   6   3  24       48.49       54.88     10.76 o 
   0   4  24       24.98      105.45     88.23 o 
   1   4  24     6813.86     7802.72    993.21 o 
   2   4  24      230.01      172.43     41.81 o 
   3   4  24       97.87      113.83     41.28 o 
   4   4  24       22.91       65.33     23.23 o 
   5   4  24        8.80        6.59     60.07 o 
   6   4  24        4.72      -83.93     87.15 o 
   1   5  24      613.69      656.59     72.34 o 
   2   5  24     1078.02      854.33     94.31 o 
   3   5  24       49.47       29.60     29.97 o 
   4   5  24      114.06       26.37     50.03 o 
   5   5  24      113.32      140.50     82.85 o 
   6   5  24        0.06      -29.81     91.46 o 
   0   6  24      631.69      378.75    133.42 o 
   1   6  24      235.78      245.08     46.02 o 
   2   6  24     1448.46     1333.51    120.91 o 
   3   6  24      474.55      405.03     78.96 o 
   4   6  24      536.02      758.98    197.44 o 
   5   6  24        1.58       -2.88     50.37 o 
   6   6  24       28.49      126.63     60.50 o 
   1   7  24      147.10      147.98     34.51 o 
   2   7  24      863.52      707.77    104.92 o 
   3   7  24     1734.04     1568.52    176.97 o 
   4   7  24        1.93        5.17     56.17 o 
   5   7  24      452.98      736.94    180.51 o 
   6   7  24       96.27      104.42     67.79 o 
   0   8  24       25.51       27.78     21.38 o 
   1   8  24      581.43      543.42     75.92 o 
   2   8  24      374.92      405.46     63.22 o 
   3   8  24       34.72       24.12     17.26 o 
   4   8  24        0.31       25.55     35.90 o 
   5   8  24       91.93      174.71    105.41 o 
   6   8  24      192.20      365.83    220.58 o 
   1   9  24        1.15       15.58     18.29 o 
   2   9  24       43.53       31.31     14.35 o 
   3   9  24       74.10       19.32     24.52 o 
   4   9  24        4.51       17.02     39.01 o 
   5   9  24        0.97       34.08     36.88 o 
   6   9  24       65.92      200.13    134.50 o 
   0  10  24       38.23       24.53     14.32 o 
   1  10  24      473.11      393.48     98.00 o 
   2  10  24        5.90       20.78     17.88 o 
   3  10  24      189.16      164.24     56.55 o 
   4  10  24       49.82       65.27     40.67 o 
   5  10  24      106.27      153.18    153.87 o 
   1  11  24       20.21        8.07     19.88 o 
   2  11  24        3.21        1.52     16.41 o 
   3  11  24        0.60       -9.61     19.55 o 
   4  11  24       35.19       52.52     38.82 o 
   5  11  24       64.25       90.23     93.62 o 
   0  12  24      463.02      511.22    287.82 o 
   1  12  24     1613.75     1529.49    270.43 o 
   2  12  24        3.99        0.39     12.66 o 
   3  12  24       14.88       -6.33     18.52 o 
   4  12  24        2.92       50.16     37.28 o 
   5  12  24        3.76       47.18     55.06 o 
   1  13  24        0.17       -4.37     19.58 o 
   2  13  24       76.24       38.02     33.39 o 
   3  13  24       14.61       -2.68     29.20 o 
   4  13  24       71.90       56.72     37.04 o 
   5  13  24       11.11       55.26     47.87 o 
   0  14  24       29.17       66.75    114.05 o 
   1  14  24      118.92       95.58     46.46 o 
   2  14  24       45.41       60.53     27.87 o 
   3  14  24      120.04      146.23     55.40 o 
   4  14  24      119.45       86.14     77.84 o 
   1  15  24        5.61       15.79     38.34 o 
   2  15  24        0.21       17.64     28.30 o 
   3  15  24        1.22      -26.01     39.22 o 
   4  15  24        5.43       -0.63     43.56 o 
   0  16  24       40.31      185.07    159.25 o 
   1  16  24      219.89      536.99    132.61 o 
   2  16  24       39.04        9.67     41.18 o 
   3  16  24        0.73       -4.51     27.16 o 
   1  17  24        0.10        8.71     64.02 o 
   2  17  24       11.00      -13.16     48.38 o 
   3  17  24       19.19       21.09     40.57 o 
   0  18  24       39.99      180.65     88.11 o 
   1  18  24       30.81       67.30     66.71 o 
   2  18  24        9.55        1.92    118.36 o 
   1   1  25      181.39      175.06     42.00 o 
   2   1  25      971.66      728.14     73.61 o 
   3   1  25     1475.47     1248.25    126.37 o 
   4   1  25      387.75      256.09     69.84 o 
   5   1  25      185.07      180.41     81.95 o 
   6   1  25       68.87       30.06     30.60 o 
   0   2  25     1819.25     1999.65    244.22 o 
   1   2  25      480.82      729.41     76.81 o 
   2   2  25       67.77       37.18     24.05 o 
   3   2  25      404.37      334.61     66.88 o 
   4   2  25       68.79       64.02     45.12 o 
   5   2  25      528.21      683.37    173.11 o 
   6   2  25       10.23       10.98     30.67 o 
   1   3  25       45.87       37.41     16.99 o 
   2   3  25      225.42      244.63     46.31 o 
   3   3  25       76.46      108.76     39.73 o 
   4   3  25        8.15       34.48     18.24 o 
   5   3  25        0.01       25.58     73.94 o 
   6   3  25      223.45      330.33    180.76 o 
   0   4  25     4466.16     3584.09    425.01 o 
   1   4  25     3283.53     3350.00    246.45 o 
   2   4  25     1831.45     1935.34    238.19 o 
   3   4  25      184.22      180.06     49.58 o 
   4   4  25      258.49      378.44    102.92 o 
   5   4  25      283.42      423.32    136.00 o 
   6   4  25        0.82       77.47     91.46 o 
   1   5  25      698.12      843.12    110.93 o 
   2   5  25      992.85     1107.34    109.60 o 
   3   5  25     1438.30     1447.73    152.11 o 
   4   5  25       50.97       -1.92     25.57 o 
   5   5  25      444.40      761.73    191.56 o 
   6   5  25       94.35       34.43     63.48 o 
   0   6  25       23.62        7.53     17.22 o 
   1   6  25       18.61       29.00     14.03 o 
   2   6  25       70.00       89.95     32.69 o 
   3   6  25      691.09      598.57     98.47 o 
   4   6  25      243.06      358.09    124.27 o 
   5   6  25       97.98      127.73    103.96 o 
   6   6  25       89.83      158.17    108.67 o 
   1   7  25      272.40      281.06     50.91 o 
   2   7  25      234.06      176.22     55.51 o 
   3   7  25        1.41       26.72     25.06 o 
   4   7  25      308.15      394.76     96.85 o 
   5   7  25       21.82       57.96    106.52 o 
   6   7  25       23.81       44.12     87.15 o 
   0   8  25        5.75        8.07     13.07 o 
   1   8  25     1966.35     1594.56    176.27 o 
   2   8  25        2.83        3.06      6.59 o 
   3   8  25      151.71      179.67     47.02 o 
   4   8  25       10.00       -0.31      6.37 o 
   5   8  25      250.98      337.91    172.16 o 
   6   8  25       16.92      150.64    166.78 o 
   1   9  25       16.70      -12.36     20.50 o 
   2   9  25       11.25       -0.16     15.16 o 
   3   9  25      152.59      155.61     52.40 o 
   4   9  25      298.00      399.06    105.30 o 
   5   9  25      356.46      747.15    330.86 o 
   0  10  25       22.29       11.82     26.38 o 
   1  10  25      189.45      110.16     46.05 o 
   2  10  25       14.19       20.69     19.73 o 
   3  10  25       22.07       35.51     36.55 o 
   4  10  25        7.96       23.89     42.35 o 
   5  10  25       58.20       87.61     51.04 o 
   1  11  25       41.11       31.75     32.65 o 
   2  11  25      190.50      155.48     33.64 o 
   3  11  25      108.64       92.35     32.80 o 
   4  11  25      193.27      225.29     80.75 o 
   5  11  25       49.74       75.78    111.73 o 
   0  12  25      112.69       12.96    110.83 o 
   1  12  25        3.33        3.65      9.73 o 
   2  12  25        1.09       11.51     30.76 o 
   3  12  25       45.54       18.00     38.13 o 
   4  12  25        0.02       34.17     41.99 o 
   5  12  25        1.76        5.35     84.71 o 
   1  13  25      136.01      102.73     51.33 o 
   2  13  25      252.60      303.65     76.57 o 
   3  13  25       56.25        9.02     24.25 o 
   4  13  25       67.91       13.31     31.81 o 
   0  14  25      369.96      364.65    240.48 o 
   1  14  25      244.91      317.10     56.74 o 
   2  14  25      176.65      213.90     48.54 o 
   3  14  25      121.17      117.17     59.90 o 
   4  14  25      117.52      244.53    100.50 o 
   1  15  25       21.90      -15.78     26.18 o 
   2  15  25        6.10       20.70     24.29 o 
   3  15  25       55.19       49.95     49.35 o 
   0  16  25      137.84      211.97    151.71 o 
   1  16  25       30.15       -5.09     29.49 o 
   2  16  25       17.69        8.80     46.23 o 
   3  16  25       48.53      126.54     48.25 o 
   1  17  25        6.45        5.48     31.93 o 
   2  17  25        0.03      -15.68     16.14 o 
   0  18  25       12.35       78.37     33.90 o 
   1  18  25      170.09      541.18    128.33 o 
   0   0  26     2515.61     2205.76    366.91 o 
   1   0  26     2520.92     3571.24    974.84 o 
   2   0  26      392.72      378.68     87.25 o 
   3   0  26     1086.45      929.02    132.86 o 
   4   0  26        6.35      -21.46     51.19 o 
   5   0  26       74.77      105.45      7.53 o 
   6   0  26       34.60        5.38     66.71 o 
   1   1  26       97.14      123.89     30.56 o 
   2   1  26      796.67      727.18     99.08 o 
   3   1  26      340.51      288.63     47.90 o 
   4   1  26      246.04      233.05     77.41 o 
   5   1  26       90.91      104.54     57.60 o 
   6   1  26       16.37        7.73     30.13 o 
   0   2  26     4554.26     5683.10    956.55 o 
   1   2  26     2481.96     3920.85    152.94 o 
   2   2  26      359.17      359.58     59.26 o 
   3   2  26      235.71      208.44     40.67 o 
   4   2  26      304.94      262.78     86.85 o 
   5   2  26        0.02      -37.11     58.05 o 
   6   2  26      116.31      259.31    156.02 o 
   1   3  26      132.71      166.62     43.44 o 
   2   3  26       40.77       37.41     20.17 o 
   3   3  26      280.00      158.41     39.25 o 
   4   3  26      133.76      208.25     69.35 o 
   5   3  26        2.27      -22.33     38.22 o 
   6   3  26      123.87      219.50    131.27 o 
   0   4  26      525.87      537.99    166.78 o 
   1   4  26       62.30       93.13     34.21 o 
   2   4  26      131.48       71.99     27.80 o 
   3   4  26      197.22      169.68     54.03 o 
   4   4  26       38.89       67.85     39.96 o 
   5   4  26       14.65       28.04     86.62 o 
   6   4  26      215.96      269.00    151.71 o 
   1   5  26     1442.44     1522.22    188.42 o 
   2   5  26       15.97       17.97     26.29 o 
   3   5  26     1650.15     1464.62    155.24 o 
   4   5  26        1.90       24.33     36.09 o 
   5   5  26      407.47      620.11    302.89 o 
   6   5  26       56.40      -66.71     80.70 o 
   0   6  26     1189.47     1425.74    593.40 o 
   1   6  26      153.09      120.10     38.82 o 
   2   6  26      441.24      383.55     66.63 o 
   3   6  26      195.56      130.31     51.22 o 
   4   6  26      256.03      265.33     81.62 o 
   5   6  26      103.72      197.65     84.99 o 
   6   6  26       94.66      150.64    124.81 o 
   1   7  26        8.86       -0.96     17.00 o 
   2   7  26     1129.86     1124.88    134.27 o 
   3   7  26        0.00       10.23     11.97 o 
   4   7  26     1031.23      986.84    183.58 o 
   5   7  26       13.09        2.07     79.08 o 
   6   7  26        5.11      108.67     69.94 o 
   0   8  26      412.39      374.96     59.98 o 
   1   8  26      518.28      414.52     77.10 o 
   2   8  26       21.12       -9.00     20.81 o 
   3   8  26       58.11       16.16     23.29 o 
   4   8  26        0.32      -10.01     42.43 o 
   5   8  26        0.27      -30.70     31.20 o 
   1   9  26        0.15       -1.02     25.44 o 
   2   9  26       12.49       -2.50     10.01 o 
   3   9  26      138.45       51.60     36.19 o 
   4   9  26       10.47       30.87     36.94 o 
   5   9  26       19.61       50.68     42.61 o 
   0  10  26      663.63      559.71     81.77 o 
   1  10  26        6.68        3.51     13.74 o 
   2  10  26        1.68       -1.15     13.70 o 
   3  10  26       21.44       15.22     25.27 o 
   4  10  26      269.56      305.87     89.27 o 
   5  10  26       16.24       71.71     50.93 o 
   1  11  26       46.12       21.32     31.94 o 
   2  11  26      322.76      361.57     65.90 o 
   3  11  26       23.43       39.27     26.59 o 
   4  11  26       81.87      222.98     79.80 o 
   5  11  26       86.87      129.76     70.41 o 
   0  12  26        3.46       71.70     38.20 o 
   1  12  26      223.10      226.43     59.01 o 
   2  12  26       10.16        6.21     28.35 o 
   3  12  26        3.26       16.16     30.06 o 
   4  12  26        3.30        4.50     28.20 o 
   1  13  26        7.81       24.84     19.57 o 
   2  13  26      118.35      102.52     46.35 o 
   3  13  26        0.00       -8.26     38.73 o 
   4  13  26        7.22       -1.53     34.19 o 
   0  14  26        6.89       54.02     40.27 o 
   1  14  26       22.93       12.86     30.19 o 
   2  14  26       24.81       26.09     35.25 o 
   3  14  26       12.75      -12.59     46.99 o 
   4  14  26        7.57       -7.40     59.18 o 
   1  15  26       32.83      123.02     66.41 o 
   2  15  26       52.65      -25.67     63.79 o 
   3  15  26       94.41      137.39     67.42 o 
   0  16  26       61.15      320.64    172.16 o 
   1  16  26       15.87       11.77     59.47 o 
   2  16  26        0.81       53.75     55.92 o 
   1  17  26        6.83       84.71     88.95 o 
   2  17  26        3.62       -9.62      9.62 o 
   1   1  27       72.93      120.34     33.30 o 
   2   1  27      829.28     1186.35    226.74 o 
   3   1  27      409.75      314.88     51.06 o 
   4   1  27      129.26      122.49     47.43 o 
   5   1  27        0.51      -33.57     34.44 o 
   6   1  27       20.86       41.95     48.53 o 
   0   2  27      498.78      565.37    138.37 o 
   1   2  27       19.82       52.93     32.31 o 
   2   2  27        1.59      -14.16     14.91 o 
   3   2  27       35.70       18.85     13.71 o 
   4   2  27        2.90       -2.83      6.69 o 
   5   2  27      111.12       45.29     82.85 o 
   6   2  27        2.86      -18.29     50.57 o 
   1   3  27      243.83      299.36     62.61 o 
   2   3  27     1094.86     1332.28    196.39 o 
   3   3  27      142.82       96.75     37.45 o 
   4   3  27      982.22      985.53    171.65 o 
   5   3  27      232.34      375.74    125.96 o 
   6   3  27       15.36      102.22     97.91 o 
   0   4  27       93.50       39.56     53.80 o 
   1   4  27      305.83      269.28     72.72 o 
   2   4  27      547.96      451.33     71.62 o 
   3   4  27      156.22      124.80     27.33 o 
   4   4  27      493.66      473.48     91.92 o 
   5   4  27      171.28      227.97     98.22 o 
   6   4  27        2.16       34.43     58.10 o 
   1   5  27        0.78       47.95     31.17 o 
   2   5  27      417.50      396.35     67.03 o 
   3   5  27       13.71       12.91     33.92 o 
   4   5  27        0.47       26.29     26.24 o 
   5   5  27        4.82        2.10     22.04 o 
   6   5  27       11.09       17.22     41.96 o 
   0   6  27      124.29       51.29     36.57 o 
   1   6  27       28.11       37.74     30.03 o 
   2   6  27     1048.53      970.01    118.63 o 
   3   6  27      646.48      724.60    112.38 o 
   4   6  27       20.94       51.45     37.07 o 
   5   6  27      143.98      188.34    164.63 o 
   1   7  27        3.95        5.18     20.53 o 
   2   7  27       11.82       10.26     28.81 o 
   3   7  27       26.09       43.02     25.63 o 
   4   7  27       24.75       14.35     44.04 o 
   5   7  27       58.95       91.56     57.56 o 
   0   8  27      390.39      328.95     57.93 o 
   1   8  27      209.74      171.59     52.03 o 
   2   8  27       22.69       41.85     22.99 o 
   3   8  27        0.58      -15.09     33.25 o 
   4   8  27       19.26       47.08     45.84 o 
   5   8  27       34.91        6.16     17.27 o 
   1   9  27      286.38      276.67     77.65 o 
   2   9  27       10.80        5.17      7.77 o 
   3   9  27      322.25      321.55     84.64 o 
   4   9  27       43.00       59.52     31.89 o 
   5   9  27       14.34       45.98     41.89 o 
   0  10  27      694.04      897.88    354.00 o 
   1  10  27      334.26      249.94     69.81 o 
   2  10  27       37.20        5.93     17.45 o 
   3  10  27      196.14      274.93     68.95 o 
   4  10  27        0.87      -32.99     32.99 o 
   5  10  27        0.68       74.43     23.56 o 
   1  11  27       70.94       84.12     39.04 o 
   2  11  27      663.01      726.68    125.18 o 
   3  11  27        1.48        5.20     21.11 o 
   4  11  27       46.70       10.26     21.86 o 
   0  12  27        3.85      -31.45    107.06 o 
   1  12  27      279.46      294.89     70.82 o 
   2  12  27       48.96       45.05     76.88 o 
   3  12  27      106.60       77.07     37.39 o 
   4  12  27       19.18      -33.75     33.75 o 
   1  13  27        0.37       -6.87     27.64 o 
   2  13  27        3.82       24.83     17.73 o 
   3  13  27       42.06      171.20     81.28 o 
   4  13  27       16.55      -14.57     67.34 o 
   0  14  27      111.85      119.91     92.00 o 
   1  14  27       93.54      112.66     36.09 o 
   2  14  27       22.48      123.76     74.29 o 
   3  14  27       14.11       23.82     36.84 o 
   1  15  27        3.40      -47.88     47.88 o 
   2  15  27        8.24      -56.73     56.73 o 
   3  15  27        3.90       34.90     54.38 o 
   0  16  27      300.74      554.94    188.86 o 
   1  16  27       81.77       44.68    157.09 o 
   2  16  27        0.16      -41.96     54.23 o 
   1  17  27       12.71      145.36     66.55 o 
   0   0  28        5.65       78.55     83.93 o 
   1   0  28     2193.07     3261.11    822.59 o 
   2   0  28     1413.60     1805.61    556.28 o 
   3   0  28      119.39       93.14     44.98 o 
   4   0  28      475.31      558.43    236.72 o 
   5   0  28       16.66       -5.76     74.24 o 
   6   0  28        4.38       77.47     83.93 o 
   1   1  28       13.50       36.00     18.59 o 
   2   1  28      500.93      590.97    109.02 o 
   3   1  28       22.91       19.18     13.41 o 
   4   1  28       72.62       28.90     40.28 o 
   5   1  28      181.87      288.88    145.80 o 
   6   1  28       61.85       -6.46     50.57 o 
   0   2  28        5.16       -7.71     23.44 o 
   1   2  28      230.20      289.85     71.68 o 
   2   2  28        9.29        8.79     13.75 o 
   3   2  28       12.23       -7.57     13.67 o 
   4   2  28       10.02       15.98     14.80 o 
   5   2  28       26.22       35.02     62.41 o 
   6   2  28       52.10        1.08     74.24 o 
   1   3  28        0.53       11.04     15.06 o 
   2   3  28      238.16      300.19     50.94 o 
   3   3  28       20.13       -2.98     18.33 o 
   4   3  28       49.30       43.84     22.99 o 
   5   3  28       39.73      104.49     81.24 o 
   6   3  28        5.12       37.66     82.85 o 
   0   4  28        9.60       32.70     44.97 o 
   1   4  28      257.73      330.79     67.83 o 
   2   4  28     1052.75     1364.70    202.62 o 
   3   4  28       89.36      107.07     40.71 o 
   4   4  28       42.14       49.50     26.40 o 
   5   4  28       19.95       49.83     57.58 o 
   1   5  28       78.93       59.82     27.58 o 
   2   5  28       82.50       67.15     37.62 o 
   3   5  28      170.24      120.29     50.27 o 
   4   5  28      361.07      436.35     88.38 o 
   5   5  28       40.61       -2.82    153.87 o 
   0   6  28     3058.97     2686.43    402.95 o 
   1   6  28      459.90      329.16     63.26 o 
   2   6  28       52.44       61.06     24.19 o 
   3   6  28       77.95       67.71     17.94 o 
   4   6  28       11.72        8.50     30.01 o 
   5   6  28        0.38       38.38     77.54 o 
   1   7  28      121.02      103.30     42.74 o 
   2   7  28        3.08       22.88     22.34 o 
   3   7  28       31.28       -0.75     19.54 o 
   4   7  28        0.00      -27.87     46.18 o 
   5   7  28       15.60       -4.29     37.03 o 
   0   8  28        0.81        0.00     18.29 o 
   1   8  28      710.30      633.73    100.80 o 
   2   8  28       69.44       58.43     25.78 o 
   3   8  28       10.86        4.41     31.44 o 
   4   8  28      144.12      162.87     63.68 o 
   5   8  28        2.05       28.28     31.37 o 
   1   9  28       83.90       99.14     40.79 o 
   2   9  28      185.26      229.50     74.86 o 
   3   9  28        4.57      -15.67     37.96 o 
   4   9  28        0.03       20.26     29.72 o 
   5   9  28       78.12       81.82     51.61 o 
   0  10  28      181.25       57.48    167.32 o 
   1  10  28       75.50       -8.15     26.07 o 
   2  10  28        7.58       -4.41     32.26 o 
   3  10  28        0.01       -1.34     34.15 o 
   4  10  28        3.51        0.37     36.13 o 
   1  11  28       10.02       59.51     26.56 o 
   2  11  28        0.04       -8.83     17.24 o 
   3  11  28       69.88       27.24     21.84 o 
   4  11  28       22.62       93.54     65.98 o 
   0  12  28        0.74       79.65     82.85 o 
   1  12  28       30.34       36.03     22.39 o 
   2  12  28        6.23       19.36     30.31 o 
   3  12  28      231.60      238.24     63.60 o 
   4  12  28       28.97       24.76     64.20 o 
   1  13  28       21.55       31.10     33.89 o 
   2  13  28       26.72        7.65     26.59 o 
   3  13  28       63.07       -8.91     34.97 o 
   0  14  28        8.83       14.05     50.74 o 
   1  14  28       22.03       20.99     28.57 o 
   2  14  28       19.29       82.20     35.51 o 
   3  14  28        0.32       13.75     42.08 o 
   1  15  28        0.00      111.43    127.50 o 
   2  15  28        0.17       72.86    166.24 o 
   0  16  28      211.63      340.84    141.64 o 
   1  16  28      132.37      384.95    149.02 o 
   1   1  29       20.90       25.04      8.23 o 
   2   1  29       24.03        0.66     10.43 o 
   3   1  29        4.00       10.95     30.81 o 
   4   1  29       60.83       55.18     29.91 o 
   5   1  29        3.18      -17.38     58.10 o 
   0   2  29      552.20      533.72    132.88 o 
   1   2  29       87.03       77.12     27.78 o 
   2   2  29        3.26        5.98     19.79 o 
   3   2  29      156.86      128.15     49.43 o 
   4   2  29       38.40        2.72     42.40 o 
   5   2  29      145.19      183.30    149.56 o 
   1   3  29      348.19      356.08     72.35 o 
   2   3  29      492.81      558.51    108.82 o 
   3   3  29       23.35        9.42     28.89 o 
   4   3  29        1.97      -19.35     24.85 o 
   5   3  29       16.55       61.99     65.66 o 
   0   4  29     1846.85     1377.87    217.93 o 
   1   4  29      786.72      565.87    109.72 o 
   2   4  29      938.90      928.90    140.07 o 
   3   4  29      217.44      132.79     44.84 o 
   4   4  29        2.46       51.88     30.89 o 
   5   4  29       27.34       45.03     66.71 o 
   1   5  29      362.36      282.80     75.86 o 
   2   5  29      283.73      299.73     88.64 o 
   3   5  29      107.44       99.83     36.09 o 
   4   5  29      250.13      242.15     65.44 o 
   5   5  29        9.69       28.20     59.80 o 
   0   6  29       42.66       -0.44     33.83 o 
   1   6  29      566.80      473.66     98.38 o 
   2   6  29      211.85      227.95     56.27 o 
   3   6  29        2.34      -24.39     25.31 o 
   4   6  29        0.17      -25.99     39.19 o 
   5   6  29        1.64      -13.13     32.71 o 
   1   7  29        4.97        6.83     17.47 o 
   2   7  29      259.82      315.16     79.36 o 
   3   7  29        0.27      -22.17     22.17 o 
   4   7  29       13.06       14.04     27.73 o 
   5   7  29        5.53      106.02     61.73 o 
   0   8  29       92.53       29.70     43.01 o 
   1   8  29        9.72      -18.08     18.08 o 
   2   8  29      134.58      230.48     61.79 o 
   3   8  29       61.32       83.61     36.67 o 
   4   8  29       10.00      -28.17     38.50 o 
   5   8  29        9.34       19.81     19.52 o 
   1   9  29        2.69       -5.20     24.21 o 
   2   9  29        0.01       65.83     35.71 o 
   3   9  29       22.41       16.28     22.67 o 
   4   9  29        0.41        7.93     24.66 o 
   0  10  29       14.66      -28.80     28.80 o 
   1  10  29       48.39       25.10     29.56 o 
   2  10  29        0.26      -11.96     11.96 o 
   3  10  29       29.28       46.68     34.65 o 
   4  10  29       98.47       29.05     37.07 o 
   1  11  29       11.11        6.44      9.47 o 
   2  11  29       23.56        9.15     29.21 o 
   3  11  29        0.00        1.73     23.38 o 
   4  11  29      170.02      266.15     99.60 o 
   0  12  29       76.98       81.27     78.23 o 
   1  12  29      194.55      240.93     65.41 o 
   2  12  29       15.09        3.03     15.87 o 
   3  12  29        0.29        7.20     38.67 o 
   1  13  29        5.28       32.01     29.74 o 
   2  13  29        2.51       17.95     31.29 o 
   3  13  29        0.05       34.62     53.71 o 
   0  14  29        9.52      -13.20     37.22 o 
   1  14  29        9.74       25.96     34.75 o 
   2  14  29       10.51      -41.36     41.36 o 
   1  15  29       53.89      192.68    104.91 o 
   2  15  29       12.25      -41.25     83.14 o 
   0   0  30      935.36     1016.80    276.53 o 
   1   0  30      337.44      400.26    167.85 o 
   2   0  30        4.65      -12.91     24.75 o 
   3   0  30      261.51      338.93    172.16 o 
   4   0  30        9.46       -9.68     31.20 o 
   5   0  30        0.54      -53.80     76.39 o 
   1   1  30      145.59       97.48     52.33 o 
   2   1  30        2.89        2.36     32.41 o 
   3   1  30      338.84      391.30     86.57 o 
   4   1  30      133.52      195.87     99.26 o 
   5   1  30        5.82       29.16     91.53 o 
   0   2  30      188.76      109.84     56.56 o 
   1   2  30       13.32       30.78     34.90 o 
   2   2  30        3.52        6.92     21.99 o 
   3   2  30        5.48       -9.25     24.30 o 
   4   2  30        8.61      -28.70     34.57 o 
   5   2  30       16.73       11.19     65.10 o 
   1   3  30       41.58       12.22     23.61 o 
   2   3  30       10.71       24.70     43.88 o 
   3   3  30       39.29      -18.29     27.95 o 
   4   3  30        3.56      -10.48     33.91 o 
   5   3  30       17.54       -0.50     31.28 o 
   0   4  30      719.71     1028.43    221.35 o 
   1   4  30      145.59      177.47     54.57 o 
   2   4  30       27.43       42.47     38.15 o 
   3   4  30       49.16        6.69     19.26 o 
   4   4  30      133.57      107.72     41.79 o 
   5   4  30        2.10      -35.35    129.12 o 
   1   5  30        2.82      -26.30     41.23 o 
   2   5  30       31.12       -8.14     21.46 o 
   3   5  30      145.43      121.55     48.24 o 
   4   5  30       59.12       81.63     28.75 o 
   5   5  30       91.70       87.00     30.60 o 
   0   6  30       34.89       29.02     38.45 o 
   1   6  30        5.95       10.63     11.44 o 
   2   6  30      144.11      144.78     45.02 o 
   3   6  30        6.06      -27.49     27.49 o 
   4   6  30        0.16       -3.32     23.08 o 
   5   6  30        0.01       67.75     65.43 o 
   1   7  30      228.48      206.75     61.48 o 
   2   7  30        0.34        8.01     33.60 o 
   3   7  30       84.77      118.12     51.19 o 
   4   7  30        6.27       13.08     23.97 o 
   0   8  30       65.98       69.48     53.26 o 
   1   8  30      102.09      137.12     45.37 o 
   2   8  30       37.69      101.51     30.67 o 
   3   8  30       40.54       87.12     37.34 o 
   4   8  30        1.54      -25.60     27.78 o 
   1   9  30      172.41      170.78     54.90 o 
   2   9  30       59.63       94.21     41.26 o 
   3   9  30      173.37      237.99     66.50 o 
   4   9  30       71.59      110.94     25.08 o 
   0  10  30      346.69      502.48    340.55 o 
   1  10  30       74.95       87.98     40.22 o 
   2  10  30      200.99      229.52     79.83 o 
   3  10  30        0.34       18.63     29.13 o 
   4  10  30        0.00      -10.79     10.79 o 
   1  11  30        0.06       -8.47     32.46 o 
   2  11  30       92.24       95.43     45.04 o 
   3  11  30        0.26        3.64     31.29 o 
   0  12  30        0.07      -36.92     57.58 o 
   1  12  30      107.51       91.14     38.39 o 
   2  12  30       26.43       17.80     16.37 o 
   3  12  30        0.27       15.65     26.81 o 
   1  13  30        7.59       -5.81     26.09 o 
   2  13  30       13.65       10.31     21.56 o 
   0  14  30      119.12       75.09    139.03 o 
   1  14  30        1.38      -23.58     40.22 o 
   2  14  30       43.37      221.87    121.21 o 
   1   1  31       33.41       44.01     15.95 o 
   2   1  31       33.06       25.91     28.95 o 
   3   1  31       17.30      -11.51     56.49 o 
   4   1  31       47.89       44.20     76.39 o 
   5   1  31        4.30       41.20     62.63 o 
   0   2  31      132.41      163.46     81.07 o 
   1   2  31      330.28      372.86     94.07 o 
   2   2  31      103.16       96.68     59.62 o 
   3   2  31      203.36      237.25    108.80 o 
   4   2  31        0.00      -21.09     23.74 o 
   5   2  31        0.80        8.32     57.91 o 
   1   3  31       10.25       13.98     27.34 o 
   2   3  31       43.94        4.35     24.47 o 
   3   3  31       32.86       92.08     81.94 o 
   4   3  31      327.29      401.26    113.45 o 
   5   3  31       34.33       46.48     89.84 o 
   0   4  31     1702.78     1843.88    265.10 o 
   1   4  31     1138.09      892.51    143.39 o 
   2   4  31      109.83       45.32     55.72 o 
   3   4  31       64.40       60.52     22.83 o 
   4   4  31       22.58        3.84     36.70 o 
   5   4  31        2.12      -27.10     53.24 o 
   1   5  31        1.44        6.23     31.50 o 
   2   5  31        1.90      -34.26     34.26 o 
   3   5  31      101.19      128.62     48.23 o 
   4   5  31      193.08      101.78     25.00 o 
   0   6  31       68.60       40.41     70.48 o 
   1   6  31        9.94        7.33     20.53 o 
   2   6  31       10.48        9.18     35.09 o 
   3   6  31       15.50       14.59     22.57 o 
   4   6  31        3.03       17.71     30.03 o 
   1   7  31        1.25       29.17     21.75 o 
   2   7  31        8.73       34.98     33.05 o 
   3   7  31       27.57       -3.18     30.91 o 
   4   7  31       16.04       10.94     31.41 o 
   0   8  31      615.51      590.24    203.36 o 
   1   8  31        4.42       14.41     28.97 o 
   2   8  31        1.10       -1.21     15.96 o 
   3   8  31        2.97       16.16     20.23 o 
   4   8  31        4.83       19.90     40.45 o 
   1   9  31        0.05      -20.71     38.83 o 
   2   9  31        5.88        9.07     28.71 o 
   3   9  31        6.60        3.12     30.63 o 
   4   9  31       31.32      -17.79     88.63 o 
   0  10  31      309.99      514.36    211.43 o 
   1  10  31      265.86      381.32     75.35 o 
   2  10  31        7.39        6.46     17.77 o 
   3  10  31      201.50      256.80     64.11 o 
   1  11  31       69.41       49.29     59.64 o 
   2  11  31       34.40       37.85     26.49 o 
   3  11  31      155.47      295.73     73.91 o 
   0  12  31      199.12      393.06    119.99 o 
   1  12  31       91.79       61.40     27.26 o 
   2  12  31        7.49       30.95     36.65 o 
   1  13  31        4.10        1.53     24.23 o 
   2  13  31        2.31        2.79     44.12 o 
   0  14  31       91.51      268.40    116.67 o 
   1  14  31       26.78       61.81     41.88 o 
   0   0  32      111.93      112.98     94.69 o 
   1   0  32        1.72      -10.41     42.14 o 
   2   0  32       93.30      119.43     86.08 o 
   3   0  32        8.99       25.82     17.22 o 
   4   0  32        0.04      -27.98     54.88 o 
   1   1  32      177.04      191.16     66.02 o 
   2   1  32        4.14      -21.23     27.53 o 
   3   1  32        1.40      -19.22     23.11 o 
   4   1  32        1.94      -82.17     82.17 o 
   0   2  32        4.30        8.51     27.69 o 
   1   2  32        0.16       49.37     36.64 o 
   2   2  32       18.17      -17.63     48.42 o 
   3   2  32       11.18       40.12     59.62 o 
   4   2  32        8.40        1.95     16.54 o 
   1   3  32        7.84      -13.24     19.27 o 
   2   3  32        8.79      -19.49     19.49 o 
   3   3  32       17.70       68.83     40.56 o 
   4   3  32       23.30       50.08     48.05 o 
   0   4  32       49.35       44.41     40.40 o 
   1   4  32        4.17       25.76     22.83 o 
   2   4  32       99.39      110.82     74.76 o 
   3   4  32       47.03       42.54     69.86 o 
   4   4  32        1.06       11.59     34.42 o 
   1   5  32        0.25       12.48     34.93 o 
   2   5  32      114.45      180.59     74.43 o 
   3   5  32        0.15       68.13     43.24 o 
   4   5  32      116.70       48.85     54.43 o 
   0   6  32        9.60       -0.07     25.07 o 
   1   6  32        0.34      -10.12     36.24 o 
   2   6  32       12.77       23.88     20.84 o 
   3   6  32        0.07        4.96     36.54 o 
   4   6  32       20.91       75.06     30.13 o 
   1   7  32       23.07      -13.12     29.12 o 
   2   7  32       34.01       59.04     47.72 o 
   3   7  32       25.46      134.80     65.57 o 
   4   7  32       10.35       72.76     85.57 o 
   0   8  32       23.77       65.88     73.45 o 
   1   8  32        4.10       18.30     16.49 o 
   2   8  32       48.62       42.30     27.49 o 
   3   8  32        7.28       14.90     49.88 o 
   1   9  32       19.76        9.80     25.14 o 
   2   9  32       21.67        9.63     52.40 o 
   3   9  32        1.41       61.57     42.02 o 
   0  10  32       27.35        0.26     22.46 o 
   1  10  32       21.92       27.35     24.60 o 
   2  10  32        1.77        8.70     31.05 o 
   3  10  32        2.01       11.69     31.22 o 
   1  11  32        0.18      -19.76     26.50 o 
   2  11  32       22.27       92.15     42.62 o 
   0  12  32       18.96       37.90     27.26 o 
   1  12  32       34.68        4.34     45.81 o 
   2  12  32        0.28      -36.63     36.63 o 
   1  13  32       29.65       37.82     30.91 o 
   1   1  33       12.68       18.28     19.15 o 
   2   1  33        0.96       28.05     82.85 o 
   3   1  33       29.90       57.08     38.74 o 
   4   1  33       22.84       67.84     77.47 o 
   0   2  33       23.63       45.76     56.49 o 
   1   2  33      343.75      370.18     95.64 o 
   2   2  33       85.52      118.96     77.33 o 
   3   2  33        0.00      -34.38     50.15 o 
   4   2  33        3.01      -32.17     44.14 o 
   1   3  33       14.98       -4.97     29.19 o 
   2   3  33      211.50      278.52    115.66 o 
   3   3  33        0.55       80.69     63.36 o 
   4   3  33       15.46       -6.57     18.29 o 
   0   4  33       84.41      147.05     83.71 o 
   1   4  33      242.00      292.13     89.92 o 
   2   4  33      116.97      116.31     57.84 o 
   3   4  33       51.18       62.78     45.73 o 
   4   4  33        0.18       26.39     49.57 o 
   1   5  33       11.74       23.10     44.96 o 
   2   5  33      147.45      120.88     47.30 o 
   3   5  33       17.29      101.26     67.25 o 
   4   5  33       29.72       55.04     71.55 o 
   0   6  33       15.21       -2.03     23.12 o 
   1   6  33        1.35       39.64     28.43 o 
   2   6  33        0.72       13.60     37.88 o 
   3   6  33       14.40       11.71     23.63 o 
   4   6  33       17.70      124.67     80.11 o 
   1   7  33        0.65      -38.76     38.76 o 
   2   7  33       12.58       -5.09     29.40 o 
   3   7  33       16.54        4.69     22.80 o 
   0   8  33       10.77       -6.24     35.66 o 
   1   8  33       21.03      -24.88     34.85 o 
   2   8  33        0.66      -30.94     31.22 o 
   3   8  33        0.44        1.89     23.80 o 
   1   9  33       87.76      106.77     35.75 o 
   2   9  33       27.35       32.39     16.07 o 
   3   9  33        8.13        5.43     20.55 o 
   0  10  33       67.65       33.14     48.85 o 
   1  10  33      178.84      190.03    103.06 o 
   2  10  33      106.46      155.91     53.03 o 
   1  11  33       92.88      111.90     54.53 o 
   2  11  33       95.33      308.18     81.29 o 
   0  12  33       66.16       62.71     34.37 o 
   1  12  33      205.20      436.55     98.78 o 
   0   0  34        3.23       12.91     49.50 o 
   1   0  34      101.09       33.34     64.02 o 
   2   0  34        0.08       32.28     83.93 o 
   3   0  34        0.16      -16.14     39.81 o 
   4   0  34        5.17       15.06     73.17 o 
   1   1  34      313.05      396.78     93.84 o 
   2   1  34        1.35       85.46     54.81 o 
   3   1  34       48.66       57.62    100.07 o 
   4   1  34        4.11       -1.10    105.98 o 
   0   2  34       21.66       27.51      9.54 o 
   1   2  34       61.84       88.81     48.16 o 
   2   2  34       27.37       43.37     42.69 o 
   3   2  34        0.70      -56.85     56.85 o 
   4   2  34        4.88       40.60     23.00 o 
   1   3  34        0.42       11.82     29.43 o 
   2   3  34        0.09       12.33     19.21 o 
   3   3  34       77.69       34.38     51.41 o 
   4   3  34        3.28        7.45     67.25 o 
   0   4  34      203.46      181.28     88.11 o 
   1   4  34       23.11       89.09     39.66 o 
   2   4  34       19.74      101.80     57.50 o 
   3   4  34       42.34       27.17     60.79 o 
   1   5  34        0.59      -21.21     31.12 o 
   2   5  34       65.34       74.03     44.21 o 
   3   5  34        0.11      -23.67     48.16 o 
   0   6  34       44.35       44.41     47.34 o 
   1   6  34        0.09      -44.88     50.59 o 
   2   6  34       21.04        3.98     23.26 o 
   3   6  34       52.85      138.92     79.01 o 
   1   7  34        7.98       58.50     28.52 o 
   2   7  34       69.29       28.71     37.87 o 
   3   7  34       38.82       41.11     22.21 o 
   0   8  34       35.64       45.85     10.22 o 
   1   8  34       27.76       46.30     29.43 o 
   2   8  34       36.37       55.55     28.93 o 
   1   9  34       90.72       58.07     31.16 o 
   2   9  34        1.62       10.54     22.52 o 
   0  10  34      108.51       91.82     63.14 o 
   1  10  34      108.78      131.54     55.48 o 
   2  10  34       21.00       47.66     40.22 o 
   1  11  34       39.18       71.40     38.82 o 
   1   1  35       31.34       35.55     31.15 o 
   2   1  35        0.76       34.10     35.51 o 
   3   1  35       54.83       97.47     62.48 o 
   0   2  35       43.80      -27.72     46.56 o 
   1   2  35       60.83      103.46     37.99 o 
   2   2  35       11.14        0.40      5.54 o 
   3   2  35        5.86       31.61     37.82 o 
   1   3  35        1.07       10.51     19.72 o 
   2   3  35       48.04       71.50     45.31 o 
   3   3  35        0.14       28.97     63.50 o 
   0   4  35       29.26       17.39     71.55 o 
   1   4  35        8.61        4.75     33.39 o 
   2   4  35        3.55       23.06     29.63 o 
   3   4  35       89.85      124.85     81.24 o 
   1   5  35       15.32        7.95     15.38 o 
   2   5  35      157.84      265.71     88.60 o 
   3   5  35        0.73       23.98     39.89 o 
   0   6  35       19.43       11.27     41.33 o 
   1   6  35        0.00       -6.43     22.86 o 
   2   6  35       20.76      -11.14     37.19 o 
   1   7  35        0.23       13.05     41.27 o 
   2   7  35        0.55       -9.68     37.79 o 
   0   8  35      352.03      440.27    134.13 o 
   1   8  35       26.92       45.69     38.94 o 
   2   8  35       33.05      109.47     57.32 o 
   1   9  35       43.27       20.77     21.96 o 
   0  10  35      149.41      366.49    120.88 o 
   0   0  36       63.34      140.95    107.60 o 
   1   0  36       19.62        8.30     23.24 o 
   2   0  36        0.65       94.69     89.31 o 
   3   0  36       59.28      227.03    157.09 o 
   1   1  36       10.69       74.76     43.46 o 
   2   1  36       39.60       55.40     49.97 o 
   3   1  36        3.30      -10.20     37.78 o 
   0   2  36       10.28       13.40     52.11 o 
   1   2  36       88.04       84.76     33.19 o 
   2   2  36       11.50       72.81     47.72 o 
   3   2  36       30.32        7.51     54.34 o 
   1   3  36       20.19       24.12     26.25 o 
   2   3  36       17.66        7.34     51.86 o 
   0   4  36       15.23      -24.94     90.38 o 
   1   4  36       35.51       92.56     40.25 o 
   2   4  36       71.95      108.88     58.15 o 
   1   5  36        6.14        7.62     23.87 o 
   2   5  36       44.94       35.76     53.45 o 
   0   6  36        2.06       -1.76     30.59 o 
   1   6  36       23.71       87.82     44.77 o 
   2   6  36        4.65      -17.64     28.25 o 
   1   7  36       78.74       48.84     47.87 o 
   0   8  36        0.35      -23.39     23.39 o 
   1   8  36        5.95       56.04     39.76 o 
   1   1  37        3.96       16.51     22.23 o 
   2   1  37        0.22       -5.90     11.84 o 
   0   2  37       45.99       72.69     51.53 o 
   1   2  37        5.41       54.16     31.27 o 
   2   2  37        8.73       35.02     48.12 o 
   1   3  37        3.88       16.40     59.79 o 
   2   3  37       96.63      142.36     72.88 o 
   0   4  37       29.05       69.56     56.37 o 
   1   4  37      117.97      134.20     48.50 o 
   1   5  37        0.04       -8.67     29.36 o 
   0   6  37        0.33        4.01     51.65 o 
   1   6  37        1.03       23.87     35.51 o 
   0   0  38       48.02      -12.91     41.96 o 
   1   0  38      115.25      258.17    108.19 o 
   1   1  38       40.38       90.15     23.05 o 
   0   2  38      199.29      350.34    138.16 o 
   1   2  38       56.88      118.43     57.27 o 
                                                 
